# Supplementary material for: Structural control of dynamic covalent cages: kinetic vs. thermodynamic assembly and PFAS removal from water
Source: Chem Sci. 2025 Jun 18;16(29):13221–8. doi: 10.1039/d5sc02247a (PMC12188467; doi:10.1039/d5sc02247a)
Supplement: SC-016-D5SC02247A-s002 [file SC-016-D5SC02247A-s002.cif]

# Supplementary Information (SI) for Chemical Science.
# This journal is © The Royal Society of Chemistry 2025

####################################################################### 
# 
# This file contains crystal structure data downloaded from the 
# Cambridge Structural Database (CSD) hosted by the Cambridge 
# Crystallographic Data Centre (CCDC).
# 
# Full information about CCDC data access policies and citation 
# guidelines are available at http://www.ccdc.cam.ac.uk/access/V1 
# 
# Audit and citation data items may have been added by the CCDC. 
# Please retain this information to preserve the provenance of 
# this file and to allow appropriate attribution of the data. 
# 
#######################################################################

data_pto_d156_2_auto_a_sq
_database_code_depnum_ccdc_archive 'CCDC 2430764'
loop_
_audit_author_name
_audit_author_address
'Bernd M. Schmidt'
;Heinrich Heine University Dusseldorf
Germany
;
_audit_update_record             
;
2025-03-12 deposited with the CCDC.	2025-06-18 downloaded from the CCDC.
;

_audit_creation_method           SHELXL-2018/3
_shelx_SHELXL_version_number     2018/3
_chemical_name_systematic        ?
_chemical_name_common            ?
_chemical_melting_point          ?
_chemical_formula_moiety         'C84 H66 F24 N6 O6, 4(C H Cl3) [+ solvent]'
_chemical_formula_sum            'C88 H70 Cl12 F24 N6 O6 [+ solvent]'
_chemical_formula_weight         2188.90

loop_
_atom_type_symbol
_atom_type_description
_atom_type_scat_dispersion_real
_atom_type_scat_dispersion_imag
_atom_type_scat_source
C C 0.0181 0.0091 'International Tables Vol C Tables 4.2.6.8 and 6.1.1.4'
H H 0.0000 0.0000 'International Tables Vol C Tables 4.2.6.8 and 6.1.1.4'
N N 0.0311 0.0180 'International Tables Vol C Tables 4.2.6.8 and 6.1.1.4'
F F 0.0727 0.0534 'International Tables Vol C Tables 4.2.6.8 and 6.1.1.4'
Cl Cl 0.3639 0.7018 'International Tables Vol C Tables 4.2.6.8 and 6.1.1.4'
O O 0.0492 0.0322 'International Tables Vol C Tables 4.2.6.8 and 6.1.1.4'

_space_group_crystal_system      triclinic
_space_group_IT_number           2
_space_group_name_H-M_alt        'P -1'
_space_group_name_Hall           '-P 1'

_shelx_space_group_comment       
;
The symmetry employed for this shelxl refinement is uniquely defined
by the following loop, which should always be used as a source of
symmetry information in preference to the above space-group names.
They are only intended as comments.
;

loop_
_space_group_symop_operation_xyz
'x, y, z'
'-x, -y, -z'

_cell_length_a                   11.9496(4)
_cell_length_b                   15.3777(7)
_cell_length_c                   15.9938(3)
_cell_angle_alpha                101.316(3)
_cell_angle_beta                 99.956(2)
_cell_angle_gamma                112.498(4)
_cell_volume                     2560.83(17)
_cell_formula_units_Z            1
_cell_measurement_temperature    170(2)
_cell_measurement_reflns_used    18654
_cell_measurement_theta_min      2.8520
_cell_measurement_theta_max      76.9540

_exptl_crystal_description       needle
_exptl_crystal_colour            colourless
_exptl_crystal_density_meas      ?
_exptl_crystal_density_method    ?
_exptl_crystal_density_diffrn    1.419
_exptl_crystal_F_000             1108
_exptl_transmission_factor_min   ?
_exptl_transmission_factor_max   ?
_exptl_crystal_size_max          0.360
_exptl_crystal_size_mid          0.110
_exptl_crystal_size_min          0.080
_exptl_absorpt_coefficient_mu    3.813
_shelx_estimated_absorpt_T_min   0.341
_shelx_estimated_absorpt_T_max   0.750
_exptl_absorpt_correction_type   multi-scan
_exptl_absorpt_correction_T_min  0.53966
_exptl_absorpt_correction_T_max  1.00000
_exptl_absorpt_process_details   
;CrysAlisPro 1.171.43.98a (Rigaku Oxford Diffraction, 2023)
Empirical absorption correction using spherical harmonics, implemented in SCALE3 ABSPACK scaling algorithm
;
_exptl_absorpt_special_details   ?
_diffrn_ambient_temperature      170(2)
_diffrn_radiation_wavelength     1.54184
_diffrn_radiation_type           CuK\a
_diffrn_source                   'micro-focus sealed X-ray tube'
_diffrn_measurement_device_type  'XtaLAB Synergy, Dualflex, HyPix'
_diffrn_measurement_method       '\w scans'
_diffrn_detector_area_resol_mean ?
_diffrn_reflns_number            46767
_diffrn_reflns_av_unetI/netI     0.0460
_diffrn_reflns_av_R_equivalents  0.0915
_diffrn_reflns_limit_h_min       -14
_diffrn_reflns_limit_h_max       15
_diffrn_reflns_limit_k_min       -19
_diffrn_reflns_limit_k_max       19
_diffrn_reflns_limit_l_min       -20
_diffrn_reflns_limit_l_max       20
_diffrn_reflns_theta_min         2.930
_diffrn_reflns_theta_max         80.918
_diffrn_reflns_theta_full        67.684
_diffrn_measured_fraction_theta_max 0.948
_diffrn_measured_fraction_theta_full 0.999
_diffrn_reflns_Laue_measured_fraction_max 0.948
_diffrn_reflns_Laue_measured_fraction_full 0.999
_diffrn_reflns_point_group_measured_fraction_max 0.948
_diffrn_reflns_point_group_measured_fraction_full 0.999
_reflns_number_total             10699
_reflns_number_gt                8494
_reflns_threshold_expression     'I > 2\s(I)'
_reflns_Friedel_coverage         0.000
_reflns_Friedel_fraction_max     .
_reflns_Friedel_fraction_full    .

_reflns_special_details          
;
 Reflections were merged by SHELXL according to the crystal
 class for the calculation of statistics and refinement.
 
 Structure factors included contributions from the .fab file.
 
 _reflns_Friedel_fraction is defined as the number of unique
 Friedel pairs measured divided by the number that would be
 possible theoretically, ignoring centric projections and
 systematic absences.
;

_computing_data_collection       'CrysAlisPro 1.171.43.98a (Rigaku OD, 2023)'
_computing_cell_refinement       'CrysAlisPro 1.171.43.98a (Rigaku OD, 2023)'
_computing_data_reduction        'CrysAlisPro 1.171.43.98a (Rigaku OD, 2023)'
_computing_structure_solution    'SHELXT 2018/2 (Sheldrick, 2018)'
_computing_structure_refinement  'SHELXL-2018/3 (Sheldrick, 2018)'
_computing_molecular_graphics    ?
_computing_publication_material  ?
_refine_special_details          SQUEEZE
_refine_ls_structure_factor_coef Fsqd
_refine_ls_matrix_type           full
_refine_ls_weighting_scheme      calc
_refine_ls_weighting_details     
'w=1/[\s^2^(Fo^2^)+(0.1455P)^2^+3.0073P] where P=(Fo^2^+2Fc^2^)/3'
_atom_sites_solution_primary     shelxt
_atom_sites_solution_secondary   ?
_atom_sites_solution_hydrogens   mixed
_refine_ls_hydrogen_treatment    mixed
_refine_ls_extinction_method     none
_refine_ls_extinction_coef       .
_refine_ls_number_reflns         10699
_refine_ls_number_parameters     650
_refine_ls_number_restraints     66
_refine_ls_R_factor_all          0.1038
_refine_ls_R_factor_gt           0.0911
_refine_ls_wR_factor_ref         0.2631
_refine_ls_wR_factor_gt          0.2511
_refine_ls_goodness_of_fit_ref   1.055
_refine_ls_restrained_S_all      1.111
_refine_ls_shift/su_max          0.000
_refine_ls_shift/su_mean         0.000

loop_
_atom_site_label
_atom_site_type_symbol
_atom_site_fract_x
_atom_site_fract_y
_atom_site_fract_z
_atom_site_U_iso_or_equiv
_atom_site_adp_type
_atom_site_occupancy
_atom_site_site_symmetry_order
_atom_site_calc_flag
_atom_site_refinement_flags_posn
_atom_site_refinement_flags_adp
_atom_site_refinement_flags_occupancy
_atom_site_disorder_assembly
_atom_site_disorder_group
Cl1 Cl 0.06698(10) 0.68304(8) 0.58133(8) 0.0596(3) Uani 1 1 d . . . . .
Cl2 Cl 0.10643(17) 0.77142(11) 0.76660(8) 0.0793(4) Uani 1 1 d . . . . .
Cl3 Cl -0.04956(13) 0.80957(11) 0.63523(10) 0.0784(4) Uani 1 1 d . . . . .
F1 F -0.0852(3) 0.13975(19) -0.02930(16) 0.0589(6) Uani 1 1 d . . . . .
F2 F -0.2546(3) -0.0108(2) 0.00662(19) 0.0663(7) Uani 1 1 d . . . . .
F3 F 0.0657(3) -0.00732(19) 0.22648(17) 0.0610(6) Uani 1 1 d . . . . .
F4 F 0.2363(2) 0.1400(2) 0.18771(18) 0.0602(6) Uani 1 1 d . . . . .
F5 F 0.1962(2) 0.43773(19) 0.37891(17) 0.0603(6) Uani 1 1 d . . . . .
F6 F 0.2157(3) 0.5325(2) 0.54347(18) 0.0623(6) Uani 1 1 d . . . . .
F7 F 0.6518(2) 0.71118(18) 0.59166(16) 0.0564(6) Uani 1 1 d . . . . .
F8 F 0.6322(2) 0.62039(17) 0.42539(16) 0.0516(5) Uani 1 1 d . . . . .
F9 F 0.1315(3) 0.6769(2) 0.08893(17) 0.0651(7) Uani 1 1 d . . . . .
F10 F 0.0733(3) 0.80730(19) 0.18517(18) 0.0619(6) Uani 1 1 d . . . . .
F11 F -0.0704(3) 0.5958(2) 0.3579(2) 0.0738(8) Uani 1 1 d . . . . .
F12 F -0.0169(3) 0.4624(2) 0.2590(2) 0.0775(8) Uani 1 1 d . . . . .
O1 O 0.1647(3) 0.22024(19) 0.05739(17) 0.0452(6) Uani 1 1 d . . . . .
O2 O 0.4157(3) 0.4815(2) 0.31676(18) 0.0501(6) Uani 1 1 d . . . . .
O3 O 0.0751(4) 0.4975(2) 0.1132(2) 0.0654(9) Uani 1 1 d . . . . .
N1 N -0.2246(4) -0.0356(2) 0.2189(2) 0.0507(8) Uani 1 1 d D . . . .
H1N H -0.243(4) 0.008(3) 0.197(3) 0.061 Uiso 1 1 d D U . . .
N2 N 0.0445(3) 0.8286(3) 0.4191(2) 0.0474(7) Uani 1 1 d . . . . .
H2 H 0.018632 0.818336 0.466057 0.057 Uiso 1 1 calc R U . . .
N3 N 0.3986(3) 0.7553(3) 0.6711(2) 0.0461(7) Uani 1 1 d D . . . .
H3N H 0.3181(17) 0.735(3) 0.650(3) 0.055 Uiso 1 1 d D U . . .
C1 C 0.0790(4) 0.1440(3) 0.0784(2) 0.0407(8) Uani 1 1 d . . . . .
C2 C -0.0477(4) 0.1034(3) 0.0336(2) 0.0435(8) Uani 1 1 d . . . . .
C3 C -0.1321(4) 0.0262(3) 0.0531(2) 0.0467(8) Uani 1 1 d . . . . .
C4 C -0.1006(4) -0.0147(3) 0.1173(2) 0.0456(8) Uani 1 1 d . . . . .
C5 C 0.0270(4) 0.0267(3) 0.1614(3) 0.0460(8) Uani 1 1 d . . . . .
C6 C 0.1147(4) 0.1039(3) 0.1425(2) 0.0450(8) Uani 1 1 d . . . . .
C7 C 0.1897(4) 0.3128(3) 0.1119(2) 0.0426(8) Uani 1 1 d . . . . .
C8 C 0.2889(4) 0.3540(3) 0.1880(2) 0.0434(8) Uani 1 1 d . . . . .
H8 H 0.339288 0.321206 0.202822 0.052 Uiso 1 1 calc R U . . .
C9 C 0.3120(4) 0.4442(3) 0.2415(3) 0.0452(8) Uani 1 1 d . . . . .
C10 C 0.2455(4) 0.4967(3) 0.2209(3) 0.0495(9) Uani 1 1 d . . . . .
H10 H 0.265534 0.560061 0.257907 0.059 Uiso 1 1 calc R U . . .
C11 C 0.1480(4) 0.4524(3) 0.1436(3) 0.0490(9) Uani 1 1 d . . . . .
C12 C 0.1183(4) 0.3606(3) 0.0879(2) 0.0464(8) Uani 1 1 d . . . . .
H12 H 0.051108 0.331858 0.034982 0.056 Uiso 1 1 calc R U . . .
C13 C -0.1969(4) -0.0899(3) 0.1456(3) 0.0509(9) Uani 1 1 d D . . . .
H13A H -0.274098 -0.129469 0.095921 0.061 Uiso 1 1 calc R U . . .
H13B H -0.163640 -0.134528 0.165333 0.061 Uiso 1 1 calc R U . . .
C14 C -0.3254(4) -0.0935(3) 0.2525(3) 0.0459(8) Uani 1 1 d D . . . .
H14A H -0.305768 -0.143606 0.273919 0.055 Uiso 1 1 calc R U . . .
H14B H -0.405961 -0.127395 0.205179 0.055 Uiso 1 1 calc R U . . .
C15 C 0.3350(3) 1.0226(3) 0.6722(2) 0.0394(7) Uani 1 1 d . . . . .
C16 C 0.2583(3) 0.9985(3) 0.5861(2) 0.0390(7) Uani 1 1 d . . . . .
C17 C 0.2573(3) 0.9253(3) 0.5176(2) 0.0381(7) Uani 1 1 d . . . . .
C18 C 0.3276(3) 0.8728(3) 0.5355(2) 0.0373(7) Uani 1 1 d . . . . .
C19 C 0.4040(3) 0.8968(3) 0.6217(2) 0.0397(7) Uani 1 1 d . . . . .
C20 C 0.4068(3) 0.9710(3) 0.6902(2) 0.0411(7) Uani 1 1 d . . . . .
C21 C 0.4132(4) 0.5302(3) 0.3961(2) 0.0421(8) Uani 1 1 d . . . . .
C22 C 0.3090(4) 0.5083(3) 0.4293(3) 0.0444(8) Uani 1 1 d . . . . .
C23 C 0.3200(4) 0.5560(3) 0.5147(3) 0.0452(8) Uani 1 1 d . . . . .
C24 C 0.4343(4) 0.6266(3) 0.5730(3) 0.0452(8) Uani 1 1 d . . . . .
C25 C 0.5361(4) 0.6450(3) 0.5384(3) 0.0450(8) Uani 1 1 d . . . . .
C26 C 0.5284(4) 0.6009(3) 0.4532(2) 0.0423(8) Uani 1 1 d . . . . .
C27 C 0.0584(4) 0.5667(3) 0.1719(3) 0.0500(9) Uani 1 1 d . . . . .
C28 C 0.0824(4) 0.6560(3) 0.1557(3) 0.0487(9) Uani 1 1 d . . . . .
C29 C 0.0516(4) 0.7233(3) 0.2060(3) 0.0463(8) Uani 1 1 d . . . . .
C30 C -0.0013(4) 0.7057(3) 0.2743(2) 0.0450(8) Uani 1 1 d . . . . .
C31 C -0.0206(4) 0.6171(3) 0.2907(3) 0.0519(9) Uani 1 1 d . . . . .
C32 C 0.0081(5) 0.5479(3) 0.2409(3) 0.0555(10) Uani 1 1 d . . . . .
C33 C 0.1741(4) 1.0495(3) 0.5673(3) 0.0459(8) Uani 1 1 d . . . . .
H33A H 0.143458 1.063558 0.619704 0.055 Uiso 1 1 calc R U . . .
H33B H 0.099847 1.004445 0.516856 0.055 Uiso 1 1 calc R U . . .
C34 C 0.2405(4) 1.1453(4) 0.5454(3) 0.0577(10) Uani 1 1 d . . . . .
H34A H 0.269854 1.131846 0.492853 0.087 Uiso 1 1 calc R U . . .
H34B H 0.312721 1.191087 0.595690 0.087 Uiso 1 1 calc R U . . .
H34C H 0.181687 1.174467 0.533535 0.087 Uiso 1 1 calc R U . . .
C35 C 0.1727(3) 0.8976(3) 0.4249(2) 0.0430(8) Uani 1 1 d . . . . .
H35A H 0.171740 0.957393 0.411167 0.052 Uiso 1 1 calc R U . . .
H35B H 0.205815 0.866909 0.381043 0.052 Uiso 1 1 calc R U . . .
C36 C -0.0361(4) 0.7788(3) 0.3293(3) 0.0501(9) Uani 1 1 d . . . . .
H36A H -0.034364 0.828924 0.298409 0.060 Uiso 1 1 calc R U . . .
H36B H -0.123579 0.743647 0.331987 0.060 Uiso 1 1 calc R U . . .
C37 C 0.3197(4) 0.7890(3) 0.4622(2) 0.0428(8) Uani 1 1 d . . . . .
H37A H 0.234419 0.757098 0.420328 0.051 Uiso 1 1 calc R U . . .
H37B H 0.332514 0.739245 0.488541 0.051 Uiso 1 1 calc R U . . .
C38 C 0.4182(4) 0.8244(4) 0.4110(3) 0.0557(10) Uani 1 1 d . . . . .
H38A H 0.407642 0.768591 0.363325 0.084 Uiso 1 1 calc R U . . .
H38B H 0.502952 0.852666 0.451545 0.084 Uiso 1 1 calc R U . . .
H38C H 0.406715 0.874379 0.385531 0.084 Uiso 1 1 calc R U . . .
C39 C 0.4755(4) 0.8375(3) 0.6422(3) 0.0441(8) Uani 1 1 d D . . . .
H39A H 0.497430 0.812102 0.588644 0.053 Uiso 1 1 calc R U . . .
H39B H 0.554680 0.880151 0.689448 0.053 Uiso 1 1 calc R U . . .
C40 C 0.4422(4) 0.6779(3) 0.6660(3) 0.0515(9) Uani 1 1 d D . . . .
H40A H 0.391180 0.628406 0.691977 0.062 Uiso 1 1 calc R U . . .
H40B H 0.530722 0.707101 0.702298 0.062 Uiso 1 1 calc R U . . .
C41 C 0.4881(4) 0.9946(3) 0.7836(3) 0.0509(9) Uani 1 1 d . . . . .
H41A H 0.492542 0.934041 0.792728 0.061 Uiso 1 1 calc R U . . .
H41B H 0.448181 1.017187 0.827111 0.061 Uiso 1 1 calc R U . . .
C42 C 0.6224(5) 1.0743(4) 0.8003(3) 0.0708(14) Uani 1 1 d . . . . .
H42A H 0.661648 1.052904 0.756552 0.106 Uiso 1 1 calc R U . . .
H42B H 0.672175 1.085061 0.860079 0.106 Uiso 1 1 calc R U . . .
H42C H 0.618812 1.135662 0.795071 0.106 Uiso 1 1 calc R U . . .
C43 C 0.0822(4) 0.7863(3) 0.6613(3) 0.0524(9) Uani 1 1 d . . . . .
H43 H 0.157514 0.844518 0.660725 0.063 Uiso 1 1 calc R U . . .
C44 C 0.6228(6) 0.2540(6) 0.1124(5) 0.0902(19) Uani 1 1 d . . . . .
H44 H 0.649774 0.256424 0.175887 0.108 Uiso 1 1 calc R U . A 1
Cl40 Cl 0.4703(3) 0.2525(3) 0.0861(2) 0.0854(8) Uani 0.708(3) 1 d . U P B 1
Cl50 Cl 0.7328(3) 0.3450(3) 0.0880(2) 0.1275(9) Uani 0.708(3) 1 d . U P B 1
Cl60 Cl 0.6020(3) 0.1368(2) 0.03737(18) 0.1106(8) Uani 0.708(3) 1 d . U P B 1
Cl41 Cl 0.4791(8) 0.2129(6) 0.0918(5) 0.0829(14) Uani 0.292(3) 1 d . U P B 2
Cl51 Cl 0.6802(7) 0.4000(6) 0.1493(5) 0.1263(15) Uani 0.292(3) 1 d . U P B 2
Cl61 Cl 0.7112(7) 0.2426(6) 0.0522(5) 0.1125(11) Uani 0.292(3) 1 d . U P B 2

loop_
_atom_site_aniso_label
_atom_site_aniso_U_11
_atom_site_aniso_U_22
_atom_site_aniso_U_33
_atom_site_aniso_U_23
_atom_site_aniso_U_13
_atom_site_aniso_U_12
Cl1 0.0551(6) 0.0580(6) 0.0610(6) 0.0069(5) 0.0237(5) 0.0212(5)
Cl2 0.1223(12) 0.0779(8) 0.0517(6) 0.0156(6) 0.0169(7) 0.0619(8)
Cl3 0.0731(8) 0.0906(9) 0.0753(8) 0.0090(7) 0.0066(6) 0.0524(7)
F1 0.0703(16) 0.0574(14) 0.0435(12) 0.0176(11) 0.0028(11) 0.0260(12)
F2 0.0559(14) 0.0651(16) 0.0650(16) 0.0148(13) 0.0045(12) 0.0200(12)
F3 0.0842(18) 0.0549(14) 0.0558(14) 0.0230(12) 0.0160(13) 0.0402(13)
F4 0.0560(14) 0.0597(14) 0.0684(16) 0.0212(12) 0.0085(12) 0.0310(12)
F5 0.0445(12) 0.0586(14) 0.0578(14) 0.0083(12) 0.0086(11) 0.0080(11)
F6 0.0589(15) 0.0686(16) 0.0627(15) 0.0190(13) 0.0268(12) 0.0265(12)
F7 0.0492(13) 0.0555(13) 0.0494(13) 0.0022(11) -0.0017(10) 0.0198(11)
F8 0.0440(12) 0.0535(13) 0.0524(13) 0.0114(10) 0.0114(10) 0.0187(10)
F9 0.0875(19) 0.0720(17) 0.0510(14) 0.0237(12) 0.0252(13) 0.0447(15)
F10 0.0858(18) 0.0497(13) 0.0620(15) 0.0229(12) 0.0218(13) 0.0373(13)
F11 0.084(2) 0.0776(19) 0.0700(18) 0.0343(15) 0.0333(15) 0.0341(16)
F12 0.101(2) 0.0516(15) 0.085(2) 0.0327(14) 0.0194(17) 0.0340(15)
O1 0.0581(15) 0.0420(13) 0.0392(13) 0.0067(11) 0.0206(11) 0.0247(12)
O2 0.0471(14) 0.0577(16) 0.0405(14) 0.0021(12) 0.0051(11) 0.0262(13)
O3 0.095(2) 0.0615(18) 0.0438(15) 0.0022(13) -0.0016(15) 0.0534(18)
N1 0.066(2) 0.0398(16) 0.0475(18) 0.0061(14) 0.0255(16) 0.0225(15)
N2 0.0398(16) 0.0563(19) 0.0413(16) 0.0036(14) 0.0093(13) 0.0216(14)
N3 0.0523(18) 0.0495(17) 0.0432(16) 0.0130(14) 0.0126(14) 0.0291(15)
C1 0.057(2) 0.0396(17) 0.0306(16) 0.0048(13) 0.0164(15) 0.0262(16)
C2 0.062(2) 0.0424(18) 0.0293(16) 0.0066(14) 0.0107(15) 0.0285(17)
C3 0.052(2) 0.048(2) 0.0376(18) 0.0049(15) 0.0109(16) 0.0235(17)
C4 0.064(2) 0.0391(18) 0.0385(18) 0.0032(14) 0.0203(17) 0.0284(17)
C5 0.066(2) 0.0414(19) 0.0406(18) 0.0112(15) 0.0182(17) 0.0328(18)
C6 0.057(2) 0.0436(19) 0.0412(19) 0.0068(15) 0.0142(16) 0.0304(17)
C7 0.053(2) 0.0390(18) 0.0380(18) 0.0090(14) 0.0171(15) 0.0209(16)
C8 0.049(2) 0.0447(19) 0.0400(18) 0.0111(15) 0.0122(15) 0.0246(16)
C9 0.0430(19) 0.047(2) 0.0422(19) 0.0110(16) 0.0100(15) 0.0180(16)
C10 0.061(2) 0.0393(19) 0.043(2) 0.0064(16) 0.0069(17) 0.0222(17)
C11 0.064(2) 0.045(2) 0.0418(19) 0.0112(16) 0.0076(17) 0.0300(18)
C12 0.058(2) 0.047(2) 0.0355(17) 0.0074(15) 0.0076(16) 0.0285(18)
C13 0.068(3) 0.0411(19) 0.047(2) 0.0070(16) 0.0245(19) 0.0265(18)
C14 0.050(2) 0.0438(19) 0.0435(19) 0.0081(16) 0.0131(16) 0.0216(16)
C15 0.0393(17) 0.0336(16) 0.0428(18) 0.0096(14) 0.0141(14) 0.0125(13)
C16 0.0347(16) 0.0399(17) 0.0446(18) 0.0138(15) 0.0122(14) 0.0169(14)
C17 0.0337(16) 0.0423(18) 0.0413(18) 0.0133(14) 0.0117(14) 0.0183(14)
C18 0.0350(16) 0.0410(17) 0.0373(17) 0.0112(14) 0.0093(13) 0.0184(14)
C19 0.0372(17) 0.0425(18) 0.0413(18) 0.0125(15) 0.0105(14) 0.0191(14)
C20 0.0402(18) 0.0447(18) 0.0379(17) 0.0118(15) 0.0095(14) 0.0184(15)
C21 0.0452(19) 0.0399(18) 0.0407(18) 0.0111(15) 0.0071(15) 0.0202(15)
C22 0.0421(19) 0.0394(18) 0.047(2) 0.0108(15) 0.0068(15) 0.0160(15)
C23 0.046(2) 0.0454(19) 0.049(2) 0.0170(16) 0.0137(16) 0.0220(16)
C24 0.057(2) 0.0419(19) 0.0422(19) 0.0139(15) 0.0083(16) 0.0278(17)
C25 0.0434(19) 0.0431(19) 0.0434(19) 0.0078(15) -0.0008(15) 0.0209(16)
C26 0.0466(19) 0.0401(18) 0.0420(18) 0.0115(15) 0.0078(15) 0.0226(15)
C27 0.058(2) 0.047(2) 0.0416(19) 0.0042(16) -0.0020(17) 0.0304(18)
C28 0.055(2) 0.052(2) 0.0377(18) 0.0105(16) 0.0033(16) 0.0268(18)
C29 0.050(2) 0.0446(19) 0.0442(19) 0.0133(16) 0.0038(16) 0.0237(16)
C30 0.0411(18) 0.050(2) 0.0396(18) 0.0079(16) 0.0003(15) 0.0217(16)
C31 0.052(2) 0.054(2) 0.048(2) 0.0204(18) 0.0091(17) 0.0209(18)
C32 0.065(3) 0.042(2) 0.057(2) 0.0135(18) 0.005(2) 0.0247(19)
C33 0.0410(19) 0.052(2) 0.052(2) 0.0115(17) 0.0127(16) 0.0288(17)
C34 0.059(2) 0.061(3) 0.068(3) 0.024(2) 0.018(2) 0.039(2)
C35 0.0420(18) 0.051(2) 0.0412(18) 0.0142(16) 0.0090(15) 0.0257(16)
C36 0.0416(19) 0.060(2) 0.044(2) 0.0028(17) 0.0002(16) 0.0274(18)
C37 0.0448(19) 0.050(2) 0.0380(18) 0.0081(15) 0.0096(15) 0.0274(16)
C38 0.057(2) 0.073(3) 0.051(2) 0.016(2) 0.0248(19) 0.039(2)
C39 0.0422(18) 0.051(2) 0.0397(18) 0.0103(16) 0.0048(14) 0.0247(16)
C40 0.066(3) 0.057(2) 0.042(2) 0.0157(17) 0.0128(18) 0.038(2)
C41 0.061(2) 0.049(2) 0.042(2) 0.0096(17) 0.0099(17) 0.0262(19)
C42 0.063(3) 0.073(3) 0.051(2) 0.004(2) -0.009(2) 0.021(2)
C43 0.045(2) 0.051(2) 0.057(2) 0.0148(18) 0.0126(17) 0.0166(17)
C44 0.081(4) 0.133(6) 0.083(4) 0.050(4) 0.031(3) 0.060(4)
Cl40 0.0674(10) 0.114(2) 0.0672(11) 0.0001(15) 0.0110(8) 0.0468(14)
Cl50 0.1003(16) 0.1341(19) 0.1147(17) 0.0414(15) 0.0166(13) 0.0189(14)
Cl60 0.1333(18) 0.1286(17) 0.0843(13) 0.0085(13) 0.0347(13) 0.0798(14)
Cl41 0.0641(17) 0.110(3) 0.0610(16) 0.005(2) 0.0042(15) 0.038(2)
Cl51 0.104(2) 0.128(3) 0.104(2) 0.050(2) 0.007(2) 0.008(2)
Cl61 0.1145(18) 0.1371(19) 0.0937(17) 0.0248(17) 0.0323(16) 0.0647(17)

_geom_special_details            
;
 All esds (except the esd in the dihedral angle between two l.s. planes)
 are estimated using the full covariance matrix.  The cell esds are taken
 into account individually in the estimation of esds in distances, angles
 and torsion angles; correlations between esds in cell parameters are only
 used when they are defined by crystal symmetry.  An approximate (isotropic)
 treatment of cell esds is used for estimating esds involving l.s. planes.
;

loop_
_geom_bond_atom_site_label_1
_geom_bond_atom_site_label_2
_geom_bond_distance
_geom_bond_site_symmetry_2
_geom_bond_publ_flag
Cl1 C43 1.758(5) . ?
Cl2 C43 1.734(5) . ?
Cl3 C43 1.745(4) . ?
F1 C2 1.335(4) . ?
F2 C3 1.356(5) . ?
F3 C5 1.343(4) . ?
F4 C6 1.343(5) . ?
F5 C22 1.344(4) . ?
F6 C23 1.348(5) . ?
F7 C25 1.359(4) . ?
F8 C26 1.335(5) . ?
F9 C28 1.340(5) . ?
F10 C29 1.337(4) . ?
F11 C31 1.351(5) . ?
F12 C32 1.335(5) . ?
O1 C1 1.375(5) . ?
O1 C7 1.405(4) . ?
O2 C21 1.353(5) . ?
O2 C9 1.408(5) . ?
O3 C27 1.374(5) . ?
O3 C11 1.387(5) . ?
N1 C14 1.457(5) . ?
N1 C13 1.462(5) . ?
N2 C36 1.450(5) . ?
N2 C35 1.467(5) . ?
N3 C39 1.465(5) . ?
N3 C40 1.466(5) . ?
C1 C6 1.383(5) . ?
C1 C2 1.386(6) . ?
C2 C3 1.364(6) . ?
C3 C4 1.376(6) . ?
C4 C5 1.392(6) . ?
C4 C13 1.495(6) . ?
C5 C6 1.378(6) . ?
C7 C12 1.376(5) . ?
C7 C8 1.383(5) . ?
C8 C9 1.375(5) . ?
C9 C10 1.378(6) . ?
C10 C11 1.384(6) . ?
C11 C12 1.388(5) . ?
C14 C15 1.511(5) 2_566 ?
C15 C20 1.404(5) . ?
C15 C16 1.406(5) . ?
C16 C17 1.403(5) . ?
C16 C33 1.520(5) . ?
C17 C18 1.403(5) . ?
C17 C35 1.518(5) . ?
C18 C19 1.406(5) . ?
C18 C37 1.523(5) . ?
C19 C20 1.404(5) . ?
C19 C39 1.510(5) . ?
C20 C41 1.524(5) . ?
C21 C22 1.387(6) . ?
C21 C26 1.393(5) . ?
C22 C23 1.375(6) . ?
C23 C24 1.393(6) . ?
C24 C25 1.377(6) . ?
C24 C40 1.509(6) . ?
C25 C26 1.368(5) . ?
C27 C32 1.372(7) . ?
C27 C28 1.378(6) . ?
C28 C29 1.387(6) . ?
C29 C30 1.374(6) . ?
C30 C31 1.378(6) . ?
C30 C36 1.518(5) . ?
C31 C32 1.388(6) . ?
C33 C34 1.525(6) . ?
C37 C38 1.540(6) . ?
C41 C42 1.538(7) . ?
C44 Cl41 1.533(10) . ?
C44 Cl61 1.582(9) . ?
C44 Cl50 1.680(8) . ?
C44 Cl40 1.788(7) . ?
C44 Cl60 1.859(8) . ?
C44 Cl51 2.005(12) . ?

loop_
_geom_angle_atom_site_label_1
_geom_angle_atom_site_label_2
_geom_angle_atom_site_label_3
_geom_angle
_geom_angle_site_symmetry_1
_geom_angle_site_symmetry_3
_geom_angle_publ_flag
C1 O1 C7 112.8(3) . . ?
C21 O2 C9 121.2(3) . . ?
C27 O3 C11 120.2(3) . . ?
C14 N1 C13 116.5(3) . . ?
C36 N2 C35 114.2(3) . . ?
C39 N3 C40 113.5(3) . . ?
O1 C1 C6 122.2(4) . . ?
O1 C1 C2 120.1(3) . . ?
C6 C1 C2 117.7(4) . . ?
F1 C2 C3 120.8(4) . . ?
F1 C2 C1 119.2(4) . . ?
C3 C2 C1 120.0(3) . . ?
F2 C3 C2 117.2(4) . . ?
F2 C3 C4 118.7(4) . . ?
C2 C3 C4 124.1(4) . . ?
C3 C4 C5 115.2(4) . . ?
C3 C4 C13 122.8(4) . . ?
C5 C4 C13 121.7(4) . . ?
F3 C5 C6 118.7(4) . . ?
F3 C5 C4 119.2(4) . . ?
C6 C5 C4 122.0(4) . . ?
F4 C6 C5 118.7(3) . . ?
F4 C6 C1 120.3(4) . . ?
C5 C6 C1 121.0(4) . . ?
C12 C7 C8 122.1(3) . . ?
C12 C7 O1 120.0(3) . . ?
C8 C7 O1 117.9(3) . . ?
C9 C8 C7 117.6(3) . . ?
C8 C9 C10 123.4(4) . . ?
C8 C9 O2 113.9(3) . . ?
C10 C9 O2 122.5(4) . . ?
C9 C10 C11 116.5(4) . . ?
C10 C11 O3 123.0(3) . . ?
C10 C11 C12 122.7(4) . . ?
O3 C11 C12 114.2(3) . . ?
C7 C12 C11 117.6(4) . . ?
N1 C13 C4 106.5(3) . . ?
N1 C14 C15 106.8(3) . 2_566 ?
C20 C15 C16 120.1(3) . . ?
C20 C15 C14 119.9(3) . 2_566 ?
C16 C15 C14 119.4(3) . 2_566 ?
C17 C16 C15 119.8(3) . . ?
C17 C16 C33 119.8(3) . . ?
C15 C16 C33 120.5(3) . . ?
C16 C17 C18 120.2(3) . . ?
C16 C17 C35 120.1(3) . . ?
C18 C17 C35 119.6(3) . . ?
C17 C18 C19 119.9(3) . . ?
C17 C18 C37 120.1(3) . . ?
C19 C18 C37 120.0(3) . . ?
C20 C19 C18 120.0(3) . . ?
C20 C19 C39 119.8(3) . . ?
C18 C19 C39 120.0(3) . . ?
C19 C20 C15 120.0(3) . . ?
C19 C20 C41 119.3(3) . . ?
C15 C20 C41 120.7(3) . . ?
O2 C21 C22 125.7(3) . . ?
O2 C21 C26 116.7(3) . . ?
C22 C21 C26 117.2(4) . . ?
F5 C22 C23 119.1(4) . . ?
F5 C22 C21 120.1(3) . . ?
C23 C22 C21 120.8(4) . . ?
F6 C23 C22 118.4(4) . . ?
F6 C23 C24 118.6(4) . . ?
C22 C23 C24 123.0(4) . . ?
C25 C24 C23 114.6(4) . . ?
C25 C24 C40 124.0(4) . . ?
C23 C24 C40 121.3(4) . . ?
F7 C25 C26 117.5(4) . . ?
F7 C25 C24 118.4(3) . . ?
C26 C25 C24 124.1(4) . . ?
F8 C26 C25 120.5(3) . . ?
F8 C26 C21 119.1(3) . . ?
C25 C26 C21 120.3(4) . . ?
C32 C27 O3 123.1(4) . . ?
C32 C27 C28 118.4(4) . . ?
O3 C27 C28 118.2(4) . . ?
F9 C28 C27 120.1(4) . . ?
F9 C28 C29 119.4(4) . . ?
C27 C28 C29 120.4(4) . . ?
F10 C29 C30 120.0(4) . . ?
F10 C29 C28 117.6(4) . . ?
C30 C29 C28 122.4(4) . . ?
C29 C30 C31 115.9(4) . . ?
C29 C30 C36 122.7(4) . . ?
C31 C30 C36 121.4(4) . . ?
F11 C31 C30 119.0(4) . . ?
F11 C31 C32 118.1(4) . . ?
C30 C31 C32 122.9(4) . . ?
F12 C32 C27 120.5(4) . . ?
F12 C32 C31 119.5(4) . . ?
C27 C32 C31 119.9(4) . . ?
C16 C33 C34 113.2(3) . . ?
N2 C35 C17 109.8(3) . . ?
N2 C36 C30 115.3(3) . . ?
C18 C37 C38 112.4(3) . . ?
N3 C39 C19 110.1(3) . . ?
N3 C40 C24 114.0(3) . . ?
C20 C41 C42 112.3(4) . . ?
Cl2 C43 Cl3 110.8(3) . . ?
Cl2 C43 Cl1 111.1(2) . . ?
Cl3 C43 Cl1 110.7(2) . . ?
Cl41 C44 Cl61 131.4(7) . . ?
Cl50 C44 Cl40 113.3(4) . . ?
Cl50 C44 Cl60 106.6(4) . . ?
Cl40 C44 Cl60 104.1(4) . . ?
Cl41 C44 Cl51 103.5(5) . . ?
Cl61 C44 Cl51 101.8(6) . . ?

_refine_diff_density_max         1.043
_refine_diff_density_min         -0.897
_refine_diff_density_rms         0.098

_shelx_res_file                  
;
TITL PTO_D156_2_auto_a.res in P-1
    pto_d156_2_auto_a_sq.res
    created by SHELXL-2018/3 at 14:31:25 on 14-Mar-2024
REM Old TITL PTO_D156_2_auto in P-1
REM SHELXT solution in P-1: R1 0.242, Rweak 0.033, Alpha 0.070
REM <I/s>   0.000 for    0 systematic absences,  Orientation as input
REM Formula found by SHELXT:  C48 N8 F15 Cl4
CELL  1.54184  11.9496  15.3777  15.9938  101.316   99.956  112.498
ZERR    4.000   0.0004   0.0007   0.0003    0.003    0.002    0.004
LATT  1
SFAC C H N F CL O
UNIT 88 70 6 24 12 6
DFIX 0.90 N3 H3n
DANG 1.96 C39 H3n
DANG 1.96 C40 H3n
DFIX 0.90 N1 H1n
DANG 1.94 C13 H1n
DANG 1.94 C14 H1n
LIST 4
TEMP -103
SIZE 0.08 0.11 0.36
L.S. 12
BOND
FMAP 2
ACTA
PLAN 20
ACTA
ABIN
WGHT    0.145500    3.007300
FVAR       0.47419   0.70798
CL1   5    0.066982    0.683041    0.581334    11.00000    0.05512    0.05800 =
         0.06100    0.00690    0.02373    0.02117
CL2   5    0.106428    0.771420    0.766602    11.00000    0.12230    0.07791 =
         0.05170    0.01559    0.01689    0.06194
CL3   5   -0.049559    0.809566    0.635228    11.00000    0.07308    0.09056 =
         0.07535    0.00895    0.00656    0.05236
F1    4   -0.085185    0.139749   -0.029302    11.00000    0.07031    0.05742 =
         0.04350    0.01760    0.00277    0.02595
F2    4   -0.254645   -0.010782    0.006621    11.00000    0.05593    0.06506 =
         0.06495    0.01478    0.00448    0.01995
F3    4    0.065725   -0.007315    0.226482    11.00000    0.08424    0.05494 =
         0.05579    0.02305    0.01604    0.04018
F4    4    0.236299    0.139987    0.187715    11.00000    0.05600    0.05971 =
         0.06844    0.02122    0.00848    0.03102
F5    4    0.196183    0.437726    0.378909    11.00000    0.04452    0.05858 =
         0.05775    0.00831    0.00858    0.00799
F6    4    0.215663    0.532452    0.543468    11.00000    0.05890    0.06860 =
         0.06266    0.01899    0.02683    0.02648
F7    4    0.651758    0.711175    0.591664    11.00000    0.04922    0.05553 =
         0.04944    0.00223   -0.00166    0.01982
F8    4    0.632151    0.620394    0.425394    11.00000    0.04399    0.05349 =
         0.05244    0.01144    0.01138    0.01868
F9    4    0.131539    0.676862    0.088929    11.00000    0.08750    0.07201 =
         0.05104    0.02367    0.02524    0.04467
F10   4    0.073264    0.807299    0.185169    11.00000    0.08584    0.04968 =
         0.06200    0.02290    0.02184    0.03729
F11   4   -0.070428    0.595821    0.357878    11.00000    0.08428    0.07757 =
         0.06996    0.03427    0.03329    0.03407
F12   4   -0.016884    0.462411    0.258998    11.00000    0.10056    0.05164 =
         0.08514    0.03265    0.01943    0.03397
O1    6    0.164667    0.220240    0.057387    11.00000    0.05809    0.04195 =
         0.03925    0.00673    0.02064    0.02474
O2    6    0.415733    0.481528    0.316763    11.00000    0.04712    0.05774 =
         0.04050    0.00206    0.00511    0.02624
O3    6    0.075114    0.497466    0.113178    11.00000    0.09521    0.06154 =
         0.04382    0.00217   -0.00156    0.05341
N1    3   -0.224636   -0.035648    0.218860    11.00000    0.06559    0.03982 =
         0.04753    0.00613    0.02551    0.02251
REM HFIX R2N-H
H1N   2   -0.242824    0.008473    0.197250    11.00000   -1.20000
N2    3    0.044489    0.828609    0.419081    11.00000    0.03984    0.05626 =
         0.04131    0.00356    0.00928    0.02156
AFIX  43
H2    2    0.018632    0.818336    0.466057    11.00000   -1.20000
AFIX   0
N3    3    0.398569    0.755304    0.671147    11.00000    0.05233    0.04946 =
         0.04317    0.01300    0.01259    0.02905
REM HFIX R2N-H
H3N   2    0.318146    0.735322    0.650148    11.00000   -1.20000
C1    1    0.078975    0.144031    0.078366    11.00000    0.05654    0.03963 =
         0.03065    0.00483    0.01644    0.02616
C2    1   -0.047698    0.103409    0.033601    11.00000    0.06214    0.04242 =
         0.02926    0.00663    0.01073    0.02854
C3    1   -0.132122    0.026226    0.053098    11.00000    0.05235    0.04793 =
         0.03755    0.00495    0.01086    0.02347
C4    1   -0.100627   -0.014695    0.117283    11.00000    0.06408    0.03906 =
         0.03848    0.00319    0.02027    0.02844
C5    1    0.027028    0.026686    0.161392    11.00000    0.06648    0.04143 =
         0.04058    0.01123    0.01821    0.03280
C6    1    0.114715    0.103907    0.142479    11.00000    0.05657    0.04356 =
         0.04123    0.00675    0.01421    0.03039
C7    1    0.189726    0.312842    0.111890    11.00000    0.05280    0.03897 =
         0.03798    0.00898    0.01710    0.02090
C8    1    0.288940    0.354020    0.188034    11.00000    0.04904    0.04474 =
         0.04000    0.01109    0.01223    0.02455
AFIX  43
H8    2    0.339288    0.321206    0.202822    11.00000   -1.20000
AFIX   0
C9    1    0.312036    0.444174    0.241541    11.00000    0.04301    0.04730 =
         0.04218    0.01102    0.01004    0.01800
C10   1    0.245489    0.496705    0.220943    11.00000    0.06111    0.03932 =
         0.04291    0.00638    0.00693    0.02221
AFIX  43
H10   2    0.265534    0.560061    0.257907    11.00000   -1.20000
AFIX   0
C11   1    0.147967    0.452401    0.143640    11.00000    0.06354    0.04459 =
         0.04184    0.01121    0.00757    0.02998
C12   1    0.118318    0.360643    0.087867    11.00000    0.05830    0.04682 =
         0.03549    0.00742    0.00764    0.02848
AFIX  43
H12   2    0.051108    0.331858    0.034982    11.00000   -1.20000
AFIX   0
C13   1   -0.196929   -0.089857    0.145633    11.00000    0.06826    0.04114 =
         0.04698    0.00701    0.02449    0.02655
AFIX  23
H13A  2   -0.274098   -0.129469    0.095921    11.00000   -1.20000
H13B  2   -0.163640   -0.134528    0.165333    11.00000   -1.20000
AFIX   0
C14   1   -0.325438   -0.093512    0.252513    11.00000    0.04984    0.04377 =
         0.04353    0.00808    0.01309    0.02160
AFIX  23
H14A  2   -0.305768   -0.143606    0.273919    11.00000   -1.20000
H14B  2   -0.405961   -0.127395    0.205179    11.00000   -1.20000
AFIX   0
C15   1    0.335043    1.022559    0.672177    11.00000    0.03929    0.03358 =
         0.04284    0.00963    0.01412    0.01251
C16   1    0.258295    0.998527    0.586105    11.00000    0.03465    0.03992 =
         0.04461    0.01381    0.01216    0.01695
C17   1    0.257250    0.925341    0.517571    11.00000    0.03366    0.04229 =
         0.04135    0.01327    0.01169    0.01832
C18   1    0.327557    0.872778    0.535541    11.00000    0.03504    0.04101 =
         0.03733    0.01118    0.00933    0.01836
C19   1    0.404039    0.896751    0.621709    11.00000    0.03722    0.04247 =
         0.04131    0.01251    0.01052    0.01915
C20   1    0.406836    0.970990    0.690165    11.00000    0.04023    0.04472 =
         0.03792    0.01178    0.00955    0.01839
C21   1    0.413223    0.530201    0.396117    11.00000    0.04517    0.03995 =
         0.04072    0.01114    0.00709    0.02021
C22   1    0.309030    0.508318    0.429341    11.00000    0.04205    0.03936 =
         0.04738    0.01085    0.00679    0.01605
C23   1    0.320005    0.556002    0.514683    11.00000    0.04550    0.04538 =
         0.04907    0.01697    0.01372    0.02202
C24   1    0.434327    0.626561    0.573021    11.00000    0.05662    0.04187 =
         0.04221    0.01390    0.00833    0.02782
C25   1    0.536119    0.645000    0.538409    11.00000    0.04343    0.04310 =
         0.04341    0.00783   -0.00079    0.02094
C26   1    0.528407    0.600901    0.453185    11.00000    0.04665    0.04011 =
         0.04198    0.01152    0.00775    0.02258
C27   1    0.058401    0.566654    0.171892    11.00000    0.05841    0.04691 =
         0.04158    0.00419   -0.00197    0.03045
C28   1    0.082438    0.655991    0.155718    11.00000    0.05510    0.05202 =
         0.03766    0.01054    0.00333    0.02676
C29   1    0.051558    0.723347    0.205999    11.00000    0.04969    0.04463 =
         0.04425    0.01332    0.00375    0.02374
C30   1   -0.001309    0.705678    0.274271    11.00000    0.04110    0.04970 =
         0.03961    0.00795    0.00025    0.02170
C31   1   -0.020601    0.617145    0.290749    11.00000    0.05229    0.05404 =
         0.04810    0.02045    0.00913    0.02086
C32   1    0.008085    0.547921    0.240878    11.00000    0.06465    0.04180 =
         0.05671    0.01351    0.00495    0.02474
C33   1    0.174098    1.049508    0.567252    11.00000    0.04100    0.05213 =
         0.05152    0.01146    0.01266    0.02877
AFIX  23
H33A  2    0.143458    1.063558    0.619704    11.00000   -1.20000
H33B  2    0.099847    1.004445    0.516856    11.00000   -1.20000
AFIX   0
C34   1    0.240524    1.145282    0.545379    11.00000    0.05877    0.06144 =
         0.06816    0.02401    0.01844    0.03850
AFIX 137
H34A  2    0.269854    1.131846    0.492853    11.00000   -1.50000
H34B  2    0.312721    1.191087    0.595690    11.00000   -1.50000
H34C  2    0.181687    1.174467    0.533535    11.00000   -1.50000
AFIX   0
C35   1    0.172748    0.897623    0.424911    11.00000    0.04196    0.05088 =
         0.04117    0.01419    0.00903    0.02571
AFIX  23
H35A  2    0.171740    0.957393    0.411167    11.00000   -1.20000
H35B  2    0.205815    0.866909    0.381043    11.00000   -1.20000
AFIX   0
C36   1   -0.036053    0.778756    0.329267    11.00000    0.04155    0.06010 =
         0.04359    0.00277    0.00016    0.02741
AFIX  23
H36A  2   -0.034364    0.828924    0.298409    11.00000   -1.20000
H36B  2   -0.123579    0.743647    0.331987    11.00000   -1.20000
AFIX   0
C37   1    0.319680    0.789005    0.462224    11.00000    0.04476    0.04975 =
         0.03799    0.00813    0.00962    0.02740
AFIX  23
H37A  2    0.234419    0.757098    0.420328    11.00000   -1.20000
H37B  2    0.332514    0.739245    0.488541    11.00000   -1.20000
AFIX   0
C38   1    0.418203    0.824375    0.411000    11.00000    0.05725    0.07262 =
         0.05089    0.01643    0.02480    0.03855
AFIX 137
H38A  2    0.407642    0.768591    0.363325    11.00000   -1.50000
H38B  2    0.502952    0.852666    0.451545    11.00000   -1.50000
H38C  2    0.406715    0.874379    0.385531    11.00000   -1.50000
AFIX   0
C39   1    0.475474    0.837546    0.642190    11.00000    0.04216    0.05108 =
         0.03973    0.01033    0.00478    0.02472
AFIX  23
H39A  2    0.497430    0.812102    0.588644    11.00000   -1.20000
H39B  2    0.554680    0.880151    0.689448    11.00000   -1.20000
AFIX   0
C40   1    0.442181    0.677864    0.665963    11.00000    0.06614    0.05697 =
         0.04200    0.01573    0.01282    0.03772
AFIX  23
H40A  2    0.391180    0.628406    0.691977    11.00000   -1.20000
H40B  2    0.530722    0.707101    0.702298    11.00000   -1.20000
AFIX   0
C41   1    0.488120    0.994605    0.783574    11.00000    0.06074    0.04887 =
         0.04207    0.00957    0.00990    0.02620
AFIX  23
H41A  2    0.492542    0.934041    0.792728    11.00000   -1.20000
H41B  2    0.448181    1.017187    0.827111    11.00000   -1.20000
AFIX   0
C42   1    0.622361    1.074282    0.800339    11.00000    0.06299    0.07346 =
         0.05058    0.00404   -0.00939    0.02069
AFIX 137
H42A  2    0.661648    1.052904    0.756552    11.00000   -1.50000
H42B  2    0.672175    1.085061    0.860079    11.00000   -1.50000
H42C  2    0.618812    1.135662    0.795071    11.00000   -1.50000
AFIX   0
C43   1    0.082230    0.786313    0.661264    11.00000    0.04478    0.05087 =
         0.05663    0.01475    0.01263    0.01662
AFIX  13
H43   2    0.157514    0.844518    0.660725    11.00000   -1.20000
AFIX   0
C44   1    0.622790    0.254032    0.112381    11.00000    0.08136    0.13261 =
         0.08296    0.05004    0.03054    0.06050
AFIX  13
H44   2    0.649774    0.256424    0.175887    11.00000   -1.20000
AFIX   0
SIMU 0.001 CL40 CL50 CL60 CL41 CL51 CL61
DELU 0.001 CL40 CL50 CL60 CL41 CL51 CL61
ISOR CL40 CL50 CL60 CL41 CL51 CL61
PART 1
CL40  5    0.470321    0.252524    0.086115    21.00000    0.06743    0.11375 =
         0.06720    0.00015    0.01101    0.04678
CL50  5    0.732818    0.345049    0.087986    21.00000    0.10026    0.13409 =
         0.11470    0.04143    0.01665    0.01885
CL60  5    0.601966    0.136823    0.037368    21.00000    0.13330    0.12857 =
         0.08429    0.00845    0.03472    0.07981
PART 0
PART 2
CL41  5    0.479093    0.212886    0.091820   -21.00000    0.06414    0.10974 =
         0.06103    0.00458    0.00418    0.03843
CL51  5    0.680190    0.399994    0.149305   -21.00000    0.10402    0.12846 =
         0.10414    0.04978    0.00682    0.00805
CL61  5    0.711243    0.242575    0.052186   -21.00000    0.11449    0.13710 =
         0.09367    0.02485    0.03235    0.06475
PART 0
HKLF 4


REM  PTO_D156_2_auto_a.res in P-1
REM wR2 = 0.2631, GooF = S = 1.055, Restrained GooF = 1.111 for all data
REM R1 = 0.0911 for 8494 Fo > 4sig(Fo) and 0.1038 for all 10699 data
REM 650 parameters refined using 66 restraints

END

WGHT      0.1455      3.0074

REM Highest difference peak  1.043,  deepest hole -0.897,  1-sigma level  0.098
Q1    1   0.7328  0.3709  0.1359  11.00000  0.05    1.04
Q2    1   0.6734  0.1861  0.0410  11.00000  0.05    0.99
Q3    1   0.7183  0.3408  0.0435  11.00000  0.05    0.70
Q4    1   0.7369  0.2969  0.0612  11.00000  0.05    0.67
Q5    1   0.5466  0.1171  0.0334  11.00000  0.05    0.63
Q6    1   0.0526  0.7843  0.4497  11.00000  0.05    0.58
Q7    1   0.4806  0.2628  0.0388  11.00000  0.05    0.55
Q8    1   0.0580  0.6328  0.6097  11.00000  0.05    0.54
Q9    1   0.0212  0.7543  0.7634  11.00000  0.05    0.52
Q10   1   0.6779  0.4965  0.2012  11.00000  0.05    0.50
Q11   1  -0.0636  0.7760  0.6795  11.00000  0.05    0.50
Q12   1   0.0758  0.7396  0.5390  11.00000  0.05    0.41
Q13   1   0.0676  0.6140  0.1556  11.00000  0.05    0.37
Q14   1   0.0038  0.7157  0.2115  11.00000  0.05    0.36
Q15   1   0.4072  0.2461  0.0770  11.00000  0.05    0.36
Q16   1   0.1033  0.7219  0.7994  11.00000  0.05    0.36
Q17   1   0.0992  0.8195  0.7339  11.00000  0.05    0.36
Q18   1   0.2427  0.4398  0.2490  11.00000  0.05    0.35
Q19   1   0.0301  0.7167  0.2515  11.00000  0.05    0.35
Q20   1   0.1359  0.4917  0.1175  11.00000  0.05    0.35
;
_shelx_res_checksum              43810

_shelx_fab_file                  
;
    1    0    0    -75.94      0.00
    2    0    0      3.05      0.00
    3    0    0     15.64      0.00
    4    0    0      2.25      0.00
    5    0    0    -11.44      0.00
    6    0    0      5.98      0.00
    7    0    0     -3.30      0.00
    8    0    0      4.25      0.00
    9    0    0     -2.02      0.00
   10    0    0     -0.43      0.00
   11    0    0      0.60      0.00
   12    0    0      0.87      0.00
   13    0    0     -1.20      0.00
  -13    1    0      1.24      0.00
  -12    1    0     -0.68      0.00
  -11    1    0      0.19      0.00
  -10    1    0     -1.04      0.00
   -9    1    0      2.57      0.00
   -8    1    0     -2.02      0.00
   -7    1    0      0.43      0.00
   -6    1    0     -4.18      0.00
   -5    1    0      3.37      0.00
   -4    1    0     13.28      0.00
   -3    1    0    -20.37      0.00
   -2    1    0    -22.73      0.00
   -1    1    0     90.36      0.00
    0    1    0    -92.78      0.00
    1    1    0     25.20      0.00
    2    1    0     19.39      0.00
    3    1    0     -8.58      0.00
    4    1    0    -12.08      0.00
    5    1    0     13.24      0.00
    6    1    0     -6.88      0.00
    7    1    0      6.24      0.00
    8    1    0     -4.92      0.00
    9    1    0      0.44      0.00
   10    1    0      1.92      0.00
   11    1    0     -0.93      0.00
   12    1    0     -0.85      0.00
   13    1    0      0.73      0.00
  -14    2    0      0.66      0.00
  -13    2    0     -0.90      0.00
  -12    2    0      0.21      0.00
  -11    2    0     -0.27      0.00
  -10    2    0      1.02      0.00
   -9    2    0     -1.15      0.00
   -8    2    0     -0.90      0.00
   -7    2    0      0.81      0.00
   -6    2    0      1.76      0.00
   -5    2    0      7.51      0.00
   -4    2    0    -25.68      0.00
   -3    2    0     17.53      0.00
   -2    2    0     31.45      0.00
   -1    2    0    -64.11      0.00
    0    2    0     27.42      0.00
    1    2    0     28.19      0.00
    2    2    0    -33.36      0.00
    3    2    0      4.59      0.00
    4    2    0     11.38      0.00
    5    2    0     -8.63      0.00
    6    2    0      6.01      0.00
    7    2    0     -6.69      0.00
    8    2    0      3.25      0.00
    9    2    0      1.42      0.00
   10    2    0     -2.16      0.00
   11    2    0      0.25      0.00
   12    2    0      0.75      0.00
  -14    3    0     -0.76      0.00
  -13    3    0      0.34      0.00
  -12    3    0      0.33      0.00
  -11    3    0     -0.35      0.00
  -10    3    0      0.47      0.00
   -9    3    0     -1.82      0.00
   -8    3    0      3.14      0.00
   -7    3    0     -0.52      0.00
   -6    3    0      1.45      0.00
   -5    3    0    -16.80      0.00
   -4    3    0     29.09      0.00
   -3    3    0     -8.25      0.00
   -2    3    0    -27.81      0.00
   -1    3    0     21.73      0.00
    0    3    0     26.99      0.00
    1    3    0    -53.38      0.00
    2    3    0     32.43      0.00
    3    3    0     -3.82      0.00
    4    3    0     -3.70      0.00
    5    3    0      1.86      0.00
    6    3    0     -3.69      0.00
    7    3    0      4.06      0.00
    8    3    0      0.18      0.00
    9    3    0     -2.87      0.00
   10    3    0      1.30      0.00
   11    3    0      0.66      0.00
   12    3    0     -0.71      0.00
  -14    4    0      0.34      0.00
  -13    4    0      0.18      0.00
  -12    4    0     -0.56      0.00
  -11    4    0      1.11      0.00
  -10    4    0     -2.43      0.00
   -9    4    0      4.26      0.00
   -8    4    0     -3.24      0.00
   -7    4    0     -0.31      0.00
   -6    4    0     -4.84      0.00
   -5    4    0     20.82      0.00
   -4    4    0    -22.62      0.00
   -3    4    0     -2.67      0.00
   -1    4    0     10.05      0.00
    0    4    0    -46.33      0.00
    1    4    0     46.55      0.00
    2    4    0    -20.17      0.00
    3    4    0      4.00      0.00
    4    4    0     -3.47      0.00
    5    4    0      2.11      0.00
    6    4    0      1.46      0.00
    7    4    0     -0.43      0.00
    8    4    0     -3.10      0.00
    9    4    0      3.01      0.00
   10    4    0     -0.06      0.00
   11    4    0     -1.17      0.00
  -14    5    0      0.13      0.00
  -13    5    0     -0.14      0.00
  -12    5    0      0.49      0.00
  -11    5    0     -1.83      0.00
  -10    5    0      3.74      0.00
   -9    5    0     -4.32      0.00
   -8    5    0      1.26      0.00
   -7    5    0      0.64      0.00
   -6    5    0      7.47      0.00
   -5    5    0    -18.48      0.00
   -4    5    0      9.81      0.00
   -3    5    0     11.38      0.00
   -2    5    0     -8.07      0.00
   -1    5    0    -20.27      0.00
    0    5    0     35.91      0.00
    1    5    0    -23.36      0.00
    2    5    0      6.19      0.00
    3    5    0     -3.81      0.00
    4    5    0      5.47      0.00
    5    5    0     -2.04      0.00
    6    5    0      0.00      0.00
    7    5    0     -2.22      0.00
    8    5    0      4.01      0.00
    9    5    0     -1.83      0.00
   10    5    0     -1.03      0.00
   11    5    0      1.30      0.00
  -14    6    0      0.04      0.00
  -13    6    0     -0.46      0.00
  -12    6    0     -0.34      0.00
  -11    6    0      2.10      0.00
  -10    6    0     -3.33      0.00
   -9    6    0      1.84      0.00
   -8    6    0      1.54      0.00
   -7    6    0     -0.37      0.00
   -6    6    0     -8.36      0.00
   -5    6    0     11.79      0.00
   -4    6    0      2.61      0.00
   -3    6    0    -14.91      0.00
   -2    6    0      3.71      0.00
   -1    6    0     13.50      0.00
    0    6    0    -13.31      0.00
    1    6    0      1.53      0.00
    2    6    0      2.12      0.00
    3    6    0      2.49      0.00
    4    6    0     -2.59      0.00
    5    6    0     -0.04      0.00
    6    6    0     -0.86      0.00
    7    6    0      3.39      0.00
    8    6    0     -3.37      0.00
    9    6    0      0.37      0.00
   10    6    0      1.51      0.00
  -14    7    0     -0.61      0.00
  -13    7    0      0.92      0.00
  -12    7    0      0.10      0.00
  -11    7    0     -1.34      0.00
  -10    7    0      1.11      0.00
   -9    7    0      1.79      0.00
   -8    7    0     -4.03      0.00
   -7    7    0      0.33      0.00
   -6    7    0      6.58      0.00
   -5    7    0     -3.84      0.00
   -4    7    0     -9.17      0.00
   -3    7    0     12.52      0.00
   -2    7    0     -2.79      0.00
   -1    7    0     -1.65      0.00
    0    7    0     -4.34      0.00
    1    7    0      8.04      0.00
    2    7    0     -3.32      0.00
    3    7    0     -0.19      0.00
    4    7    0     -1.76      0.00
    5    7    0      2.03      0.00
    6    7    0      0.97      0.00
    7    7    0     -3.08      0.00
    8    7    0      1.95      0.00
    9    7    0      0.58      0.00
   10    7    0     -1.19      0.00
  -14    8    0      1.01      0.00
  -13    8    0     -0.97      0.00
  -12    8    0      0.22      0.00
  -11    8    0      0.11      0.00
  -10    8    0      1.30      0.00
   -9    8    0     -4.37      0.00
   -8    8    0      4.95      0.00
   -7    8    0     -0.48      0.00
   -6    8    0     -2.84      0.00
   -5    8    0     -2.56      0.00
   -4    8    0      9.82      0.00
   -3    8    0     -7.92      0.00
   -2    8    0      3.31      0.00
   -1    8    0     -5.41      0.00
    0    8    0      8.45      0.00
    1    8    0     -5.19      0.00
    2    8    0      0.66      0.00
    3    8    0     -1.68      0.00
    4    8    0      4.37      0.00
    5    8    0     -2.98      0.00
    6    8    0     -0.42      0.00
    7    8    0      1.65      0.00
    8    8    0     -0.39      0.00
    9    8    0     -0.89      0.00
  -14    9    0     -1.24      0.00
  -13    9    0      0.98      0.00
  -12    9    0     -0.32      0.00
  -11    9    0      0.46      0.00
  -10    9    0     -2.28      0.00
   -9    9    0      4.51      0.00
   -8    9    0     -3.53      0.00
   -7    9    0      0.07      0.00
   -6    9    0     -0.30      0.00
   -5    9    0      5.23      0.00
   -4    9    0     -7.68      0.00
   -3    9    0      5.23      0.00
   -2    9    0     -4.25      0.00
   -1    9    0      5.46      0.00
    0    9    0     -2.97      0.00
    1    9    0     -1.44      0.00
    2    9    0      1.48      0.00
    3    9    0      2.38      0.00
    4    9    0     -4.58      0.00
    5    9    0      2.55      0.00
    6    9    0      0.07      0.00
    7    9    0     -0.35      0.00
    8    9    0     -0.41      0.00
  -14   10    0      1.32      0.00
  -13   10    0     -0.84      0.00
  -12   10    0      0.05      0.00
  -11   10    0     -0.39      0.00
  -10   10    0      1.84      0.00
   -9   10    0     -2.64      0.00
   -8   10    0      1.00      0.00
   -7   10    0      0.49      0.00
   -6   10    0      1.30      0.00
   -5   10    0     -4.22      0.00
   -4   10    0      4.97      0.00
   -3   10    0     -4.24      0.00
   -2   10    0      4.08      0.00
   -1   10    0     -1.80      0.00
    0   10    0     -3.03      0.00
    1   10    0      4.40      0.00
    2   10    0     -1.21      0.00
    3   10    0     -2.63      0.00
    4   10    0      3.44      0.00
    5   10    0     -1.08      0.00
    6   10    0     -0.32      0.00
    7   10    0      0.04      0.00
    8   10    0      0.17      0.00
  -14   11    0     -0.89      0.00
  -13   11    0      0.19      0.00
  -12   11    0      0.25      0.00
  -11   11    0      0.22      0.00
  -10   11    0     -0.67      0.00
   -9   11    0      0.38      0.00
   -8   11    0      0.54      0.00
   -7   11    0     -0.37      0.00
   -6   11    0     -0.87      0.00
   -5   11    0      1.96      0.00
   -4   11    0     -2.59      0.00
   -3   11    0      2.94      0.00
   -2   11    0     -2.10      0.00
   -1   11    0     -1.93      0.00
    0   11    0      5.11      0.00
    1   11    0     -3.26      0.00
    2   11    0     -0.43      0.00
    3   11    0      2.70      0.00
    4   11    0     -1.79      0.00
    5   11    0     -0.38      0.00
    6   11    0      0.59      0.00
    7   11    0     -0.23      0.00
  -14   12    0      0.11      0.00
  -13   12    0      0.48      0.00
  -12   12    0     -0.30      0.00
  -11   12    0      0.14      0.00
  -10   12    0     -0.58      0.00
   -9   12    0      0.87      0.00
   -8   12    0     -0.62      0.00
   -7   12    0      0.16      0.00
   -6   12    0     -0.02      0.00
   -5   12    0     -0.34      0.00
   -4   12    0      0.93      0.00
   -3   12    0     -1.22      0.00
   -2   12    0     -0.37      0.00
   -1   12    0      3.70      0.00
    0   12    0     -3.82      0.00
    1   12    0      0.62      0.00
    2   12    0      1.86      0.00
    3   12    0     -2.10      0.00
    4   12    0      0.18      0.00
    5   12    0      0.92      0.00
    6   12    0     -0.45      0.00
  -13   13    0     -0.49      0.00
  -12   13    0      0.31      0.00
  -11   13    0     -0.70      0.00
  -10   13    0      1.09      0.00
   -9   13    0     -0.65      0.00
   -8   13    0      0.16      0.00
   -7   13    0     -0.51      0.00
   -6   13    0      0.93      0.00
   -5   13    0     -0.60      0.00
   -4   13    0      0.17      0.00
   -3   13    0     -0.31      0.00
   -2   13    0      2.01      0.00
   -1   13    0     -3.20      0.00
    0   13    0      1.04      0.00
    1   13    0      1.63      0.00
    2   13    0     -2.23      0.00
    3   13    0      0.90      0.00
    4   13    0      0.72      0.00
    5   13    0     -0.63      0.00
  -13   14    0      0.19      0.00
  -12   14    0     -0.45      0.00
  -11   14    0      0.83      0.00
  -10   14    0     -0.51      0.00
   -9   14    0     -0.25      0.00
   -8   14    0      0.21      0.00
   -7   14    0      0.76      0.00
   -6   14    0     -1.23      0.00
   -5   14    0      0.97      0.00
   -4   14    0     -0.84      0.00
   -3   14    0      1.43      0.00
   -2   14    0     -2.41      0.00
   -1   14    0      1.48      0.00
    0   14    0      1.03      0.00
    1   14    0     -2.18      0.00
    2   14    0      1.47      0.00
    3   14    0      0.13      0.00
    4   14    0     -0.80      0.00
  -13   15    0     -0.20      0.00
  -12   15    0      0.43      0.00
  -11   15    0     -0.24      0.00
  -10   15    0     -0.28      0.00
   -9   15    0      0.67      0.00
   -8   15    0     -0.31      0.00
   -7   15    0     -0.50      0.00
   -6   15    0      0.77      0.00
   -5   15    0     -0.62      0.00
   -4   15    0      0.89      0.00
   -3   15    0     -1.61      0.00
   -2   15    0      1.48      0.00
   -1   15    0      0.03      0.00
    0   15    0     -1.18      0.00
    1   15    0      1.18      0.00
    2   15    0     -0.44      0.00
    3   15    0     -0.48      0.00
  -12   16    0     -0.09      0.00
  -11   16    0     -0.34      0.00
  -10   16    0      0.47      0.00
   -9   16    0     -0.48      0.00
   -8   16    0      0.22      0.00
   -7   16    0      0.23      0.00
   -6   16    0     -0.23      0.00
   -5   16    0      0.10      0.00
   -4   16    0     -0.55      0.00
   -3   16    0      0.78      0.00
   -2   16    0     -0.01      0.00
   -1   16    0     -0.51      0.00
    0   16    0      0.26      0.00
  -12   17    0     -0.13      0.00
  -11   17    0      0.28      0.00
  -10   17    0     -0.25      0.00
   -9   17    0      0.40      0.00
   -8   17    0     -0.30      0.00
   -7   17    0      0.02      0.00
   -6   17    0     -0.10      0.00
   -5   17    0      0.01      0.00
   -4   17    0      0.37      0.00
   -3   17    0     -0.04      0.00
   -2   17    0     -0.50      0.00
   -1   17    0      0.07      0.00
    0   17    0      0.35      0.00
  -10   18    0      0.04      0.00
   -9   18    0     -0.48      0.00
   -8   18    0      0.61      0.00
   -7   18    0     -0.49      0.00
   -6   18    0      0.37      0.00
   -5   18    0      0.05      0.00
   -4   18    0     -0.32      0.00
   -3   18    0     -0.02      0.00
   -2   18    0      0.06      0.00
    6  -19    1     -0.51      0.00
    7  -19    1      0.61      0.00
    8  -19    1     -0.48      0.00
    1  -18    1      0.06      0.00
    2  -18    1      0.26      0.00
    3  -18    1     -0.03      0.00
    4  -18    1     -0.20      0.00
    5  -18    1     -0.16      0.00
    6  -18    1      0.40      0.00
    7  -18    1     -0.40      0.00
    8  -18    1      0.47      0.00
    9  -18    1     -0.32      0.00
   10  -18    1      0.21      0.00
    0  -17    1     -0.19      0.00
    1  -17    1      0.38      0.00
    2  -17    1     -0.32      0.00
    3  -17    1     -0.23      0.00
    4  -17    1      0.23      0.00
    5  -17    1      0.18      0.00
    6  -17    1     -0.20      0.00
    7  -17    1      0.28      0.00
    8  -17    1     -0.53      0.00
    9  -17    1      0.50      0.00
   10  -17    1     -0.51      0.00
   11  -17    1      0.51      0.00
   12  -17    1     -0.05      0.00
   -2  -16    1      0.42      0.00
   -1  -16    1     -0.64      0.00
    0  -16    1      0.51      0.00
    1  -16    1     -0.06      0.00
    2  -16    1     -0.71      0.00
    3  -16    1      0.93      0.00
    4  -16    1     -0.43      0.00
    5  -16    1      0.12      0.00
    6  -16    1     -0.11      0.00
    7  -16    1     -0.23      0.00
    8  -16    1      0.66      0.00
    9  -16    1     -0.60      0.00
   10  -16    1      0.27      0.00
   11  -16    1      0.07      0.00
   12  -16    1     -0.29      0.00
   -3  -15    1     -0.01      0.00
   -2  -15    1     -0.75      0.00
   -1  -15    1      0.96      0.00
    0  -15    1     -0.25      0.00
    1  -15    1     -1.14      0.00
    2  -15    1      1.70      0.00
    3  -15    1     -1.03      0.00
    4  -15    1      0.55      0.00
    5  -15    1     -0.59      0.00
    6  -15    1      0.50      0.00
    7  -15    1      0.10      0.00
    8  -15    1     -0.62      0.00
    9  -15    1      0.18      0.00
   10  -15    1      0.66      0.00
   11  -15    1     -0.86      0.00
   12  -15    1      0.38      0.00
   13  -15    1     -0.01      0.00
   -4  -14    1     -0.35      0.00
   -3  -14    1     -0.43      0.00
   -2  -14    1      1.03      0.00
   -1  -14    1     -0.45      0.00
    0  -14    1     -1.14      0.00
    1  -14    1      2.30      0.00
    2  -14    1     -1.24      0.00
    3  -14    1      0.01      0.00
    4  -14    1     -0.24      0.00
    5  -14    1      0.58      0.00
    6  -14    1     -0.35      0.00
    7  -14    1     -0.34      0.00
    8  -14    1      0.37      0.00
    9  -14    1      0.70      0.00
   10  -14    1     -1.45      0.00
   11  -14    1      0.95      0.00
   12  -14    1     -0.20      0.00
   13  -14    1      0.21      0.00
   -5  -13    1     -0.38      0.00
   -4  -13    1     -0.11      0.00
   -3  -13    1      1.20      0.00
   -2  -13    1     -0.58      0.00
   -1  -13    1     -1.30      0.00
    0  -13    1      3.07      0.00
    1  -13    1     -2.25      0.00
    2  -13    1     -0.81      0.00
    3  -13    1      1.57      0.00
    4  -13    1     -0.41      0.00
    5  -13    1     -0.02      0.00
    6  -13    1     -0.49      0.00
    7  -13    1      0.95      0.00
    8  -13    1     -0.17      0.00
    9  -13    1     -0.99      0.00
   10  -13    1      1.12      0.00
   11  -13    1     -0.39      0.00
   12  -13    1      0.14      0.00
   13  -13    1     -0.39      0.00
   14  -13    1      0.03      0.00
   -6  -12    1     -0.22      0.00
   -5  -12    1      0.17      0.00
   -4  -12    1      1.33      0.00
   -3  -12    1     -1.57      0.00
   -2  -12    1     -0.92      0.00
   -1  -12    1      3.61      0.00
    0  -12    1     -4.01      0.00
    1  -12    1      0.08      0.00
    2  -12    1      3.76      0.00
    3  -12    1     -3.00      0.00
    4  -12    1      1.11      0.00
    5  -12    1     -0.76      0.00
    6  -12    1      1.31      0.00
    7  -12    1     -1.25      0.00
    8  -12    1      0.45      0.00
    9  -12    1     -0.08      0.00
   10  -12    1      0.07      0.00
   11  -12    1     -0.07      0.00
   12  -12    1     -0.19      0.00
   13  -12    1      0.00      0.00
   14  -12    1      0.62      0.00
   -7  -11    1     -0.19      0.00
   -6  -11    1      0.26      0.00
   -5  -11    1      0.95      0.00
   -4  -11    1     -2.74      0.00
   -3  -11    1      1.07      0.00
   -2  -11    1      2.98      0.00
   -1  -11    1     -5.21      0.00
    0  -11    1      2.46      0.00
    1  -11    1      3.92      0.00
    2  -11    1     -6.10      0.00
    3  -11    1      3.42      0.00
    4  -11    1     -1.66      0.00
    5  -11    1      1.69      0.00
    6  -11    1     -1.82      0.00
    7  -11    1      1.49      0.00
    8  -11    1     -1.73      0.00
    9  -11    1      1.96      0.00
   10  -11    1     -1.08      0.00
   11  -11    1      0.17      0.00
   12  -11    1      0.03      0.00
   13  -11    1      0.60      0.00
   14  -11    1     -0.99      0.00
   -8  -10    1     -0.27      0.00
   -7  -10    1      0.67      0.00
   -6  -10    1      0.08      0.00
   -5  -10    1     -2.75      0.00
   -4  -10    1      3.99      0.00
   -3  -10    1     -0.38      0.00
   -2  -10    1     -4.26      0.00
   -1  -10    1      3.99      0.00
    0  -10    1      2.50      0.00
    1  -10    1     -7.89      0.00
    2  -10    1      5.87      0.00
    3  -10    1     -2.16      0.00
    4  -10    1      1.73      0.00
    5  -10    1     -2.08      0.00
    6  -10    1      1.78      0.00
    7  -10    1     -2.31      0.00
    8  -10    1      3.71      0.00
    9  -10    1     -3.33      0.00
   10  -10    1      1.27      0.00
   11  -10    1     -0.11      0.00
   12  -10    1      0.25      0.00
   13  -10    1     -0.81      0.00
   14  -10    1      0.84      0.00
   -9   -9    1     -0.03      0.00
   -8   -9    1      1.25      0.00
   -7   -9    1     -1.53      0.00
   -6   -9    1     -0.78      0.00
   -5   -9    1      4.51      0.00
   -4   -9    1     -4.57      0.00
   -3   -9    1     -0.51      0.00
   -2   -9    1      3.68      0.00
   -1   -9    1      1.16      0.00
    0   -9    1     -8.75      0.00
    1   -9    1      8.92      0.00
    2   -9    1     -3.15      0.00
    3   -9    1      0.70      0.00
    4   -9    1     -1.38      0.00
    5   -9    1      0.56      0.00
    6   -9    1     -0.38      0.00
    7   -9    1      2.95      0.00
    8   -9    1     -4.71      0.00
    9   -9    1      2.93      0.00
   10   -9    1     -0.25      0.00
   11   -9    1     -0.34      0.00
   12   -9    1     -0.35      0.00
   13   -9    1      0.80      0.00
   14   -9    1     -0.56      0.00
   -9   -8    1      0.74      0.00
   -8   -8    1     -2.57      0.00
   -7   -8    1      1.95      0.00
   -6   -8    1      1.87      0.00
   -5   -8    1     -5.10      0.00
   -4   -8    1      2.53      0.00
   -3   -8    1      3.40      0.00
   -2   -8    1     -2.44      0.00
   -1   -8    1     -5.97      0.00
    0   -8    1      9.68      0.00
    1   -8    1     -4.61      0.00
    2   -8    1      0.28      0.00
    3   -8    1     -1.42      0.00
    4   -8    1      0.66      0.00
    5   -8    1      3.15      0.00
    6   -8    1     -2.08      0.00
    7   -8    1     -2.51      0.00
    8   -8    1      3.41      0.00
    9   -8    1     -0.31      0.00
   10   -8    1     -2.01      0.00
   11   -8    1      1.26      0.00
   12   -8    1      0.28      0.00
   13   -8    1     -0.81      0.00
   14   -8    1      0.30      0.00
  -10   -7    1     -0.38      0.00
   -9   -7    1     -1.66      0.00
   -8   -7    1      3.20      0.00
   -7   -7    1     -0.87      0.00
   -6   -7    1     -3.44      0.00
   -5   -7    1      3.49      0.00
   -4   -7    1      3.47      0.00
   -3   -7    1     -8.77      0.00
   -2   -7    1      3.40      0.00
   -1   -7    1      3.16      0.00
    0   -7    1     -0.40      0.00
    1   -7    1     -3.99      0.00
    2   -7    1      0.83      0.00
    3   -7    1      3.10      0.00
    4   -7    1      2.34      0.00
    5   -7    1     -7.96      0.00
    6   -7    1      3.59      0.00
    7   -7    1      1.75      0.00
    8   -7    1     -0.49      0.00
    9   -7    1     -3.40      0.00
   10   -7    1      4.20      0.00
   11   -7    1     -1.82      0.00
   12   -7    1     -0.22      0.00
   13   -7    1      0.58      0.00
   14   -7    1      0.11      0.00
  -11   -6    1     -0.63      0.00
  -10   -6    1     -0.32      0.00
   -9   -6    1      2.61      0.00
   -8   -6    1     -2.61      0.00
   -7   -6    1     -1.82      0.00
   -6   -6    1      4.84      0.00
   -5   -6    1      0.49      0.00
   -4   -6    1    -11.08      0.00
   -3   -6    1     13.65      0.00
   -2   -6    1     -7.78      0.00
   -1   -6    1      8.55      0.00
    0   -6    1    -14.38      0.00
    1   -6    1     10.62      0.00
    2   -6    1      0.73      0.00
    3   -6    1     -1.50      0.00
    4   -6    1    -10.06      0.00
    5   -6    1     12.52      0.00
    6   -6    1     -2.89      0.00
    7   -6    1     -1.53      0.00
    8   -6    1     -2.48      0.00
    9   -6    1      5.96      0.00
   10   -6    1     -4.45      0.00
   11   -6    1      1.26      0.00
   12   -6    1      0.27      0.00
   13   -6    1     -0.16      0.00
   14   -6    1     -0.36      0.00
  -11   -5    1      0.10      0.00
  -10   -5    1      1.38      0.00
   -9   -5    1     -3.02      0.00
   -8   -5    1      0.39      0.00
   -7   -5    1      5.32      0.00
   -6   -5    1     -4.98      0.00
   -5   -5    1     -5.34      0.00
   -4   -5    1     15.29      0.00
   -3   -5    1    -14.45      0.00
   -2   -5    1     13.47      0.00
   -1   -5    1    -21.54      0.00
    0   -5    1     22.50      0.00
    1   -5    1     -6.62      0.00
    2   -5    1     -5.50      0.00
    3   -5    1     -5.41      0.00
    4   -5    1     20.49      0.00
    5   -5    1    -14.44      0.00
    6   -5    1      0.30      0.00
    7   -5    1      1.40      0.00
    8   -5    1      4.31      0.00
    9   -5    1     -5.64      0.00
   10   -5    1      2.42      0.00
   11   -5    1      0.05      0.00
   12   -5    1     -0.47      0.00
   13   -5    1      0.06      0.00
   14   -5    1      0.12      0.00
  -12   -4    1      0.13      0.00
  -11   -4    1      0.55      0.00
  -10   -4    1     -2.17      0.00
   -9   -4    1      1.90      0.00
   -8   -4    1      3.49      0.00
   -7   -4    1     -8.40      0.00
   -6   -4    1      3.59      0.00
   -5   -4    1      7.92      0.00
   -4   -4    1    -12.26      0.00
   -3   -4    1      9.69      0.00
   -2   -4    1    -15.61      0.00
   -1   -4    1     23.94      0.00
    0   -4    1    -11.36      0.00
    1   -4    1    -12.65      0.00
    2   -4    1     11.02      0.00
    3   -4    1     15.92      0.00
    4   -4    1    -26.91      0.00
    5   -4    1     10.53      0.00
    6   -4    1      3.51      0.00
    7   -4    1     -0.96      0.00
    8   -4    1     -4.14      0.00
    9   -4    1      2.67      0.00
   10   -4    1      0.46      0.00
   11   -4    1     -1.33      0.00
   12   -4    1      0.74      0.00
   13   -4    1     -0.24      0.00
   14   -4    1      0.15      0.00
  -12   -3    1      0.01      0.00
  -11   -3    1     -1.23      0.00
  -10   -3    1      2.37      0.00
   -9   -3    1      0.50      0.00
   -8   -3    1     -7.20      0.00
   -7   -3    1      9.21      0.00
   -6   -3    1     -1.28      0.00
   -5   -3    1     -5.82      0.00
   -4   -3    1      2.52      0.00
   -3   -3    1     -0.70      0.00
   -2   -3    1      8.91      0.00
   -1   -3    1     -4.98      0.00
    0   -3    1    -25.13      0.00
    1   -3    1     41.50      0.00
    2   -3    1    -11.05      0.00
    3   -3    1    -25.80      0.00
    4   -3    1     23.59      0.00
    5   -3    1     -0.47      0.00
    6   -3    1     -7.43      0.00
    7   -3    1      0.62      0.00
    8   -3    1      2.09      0.00
    9   -3    1      0.90      0.00
   10   -3    1     -2.55      0.00
   11   -3    1      2.02      0.00
   12   -3    1     -0.80      0.00
   13   -3    1      0.26      0.00
   14   -3    1      0.05      0.00
  -12   -2    1      0.07      0.00
  -11   -2    1      1.77      0.00
  -10   -2    1     -1.86      0.00
   -9   -2    1     -2.62      0.00
   -8   -2    1      8.13      0.00
   -7   -2    1     -6.20      0.00
   -6   -2    1     -1.45      0.00
   -5   -2    1      0.62      0.00
   -4   -2    1      7.40      0.00
   -3   -2    1     -7.47      0.00
   -2   -2    1      7.28      0.00
   -1   -2    1    -35.05      0.00
    0   -2    1     74.26      0.00
    1   -2    1    -61.16      0.00
    2   -2    1      1.21      0.00
    3   -2    1     28.89      0.00
    4   -2    1     -9.92      0.00
    5   -2    1    -11.79      0.00
    6   -2    1      9.75      0.00
    7   -2    1     -0.64      0.00
    8   -2    1      0.36      0.00
    9   -2    1     -2.72      0.00
   10   -2    1      2.78      0.00
   11   -2    1     -1.64      0.00
   12   -2    1      0.58      0.00
   13   -2    1     -0.23      0.00
  -13   -1    1      1.00      0.00
  -12   -1    1     -0.18      0.00
  -11   -1    1     -1.65      0.00
  -10   -1    1      0.61      0.00
   -9   -1    1      3.66      0.00
   -8   -1    1     -5.87      0.00
   -7   -1    1      0.39      0.00
   -6   -1    1      3.95      0.00
   -5   -1    1      2.71      0.00
   -4   -1    1     -9.03      0.00
   -3   -1    1      8.84      0.00
   -2   -1    1    -25.90      0.00
   -1   -1    1     75.05      0.00
    0   -1    1   -100.71      0.00
    1   -1    1     49.75      0.00
    2   -1    1     15.94      0.00
    3   -1    1    -21.07      0.00
    4   -1    1     -9.16      0.00
    5   -1    1     20.92      0.00
    6   -1    1     -9.59      0.00
    7   -1    1      1.06      0.00
    8   -1    1     -1.77      0.00
    9   -1    1      2.20      0.00
   10   -1    1     -1.24      0.00
   11   -1    1      0.40      0.00
   12   -1    1     -0.44      0.00
   13   -1    1      0.41      0.00
  -13    0    1     -1.18      0.00
  -12    0    1     -0.11      0.00
  -11    0    1      1.14      0.00
  -10    0    1      0.75      0.00
   -9    0    1     -3.73      0.00
   -8    0    1      2.12      0.00
   -7    0    1      4.80      0.00
   -6    0    1     -5.24      0.00
   -5    0    1     -0.71      0.00
   -4    0    1      0.53      0.00
   -3    0    1     -3.77      0.00
   -2    0    1     37.36      0.00
   -1    0    1    -85.35      0.00
    0    0    1     75.47      0.00
    1    0    1     -5.02      0.00
    2    0    1    -32.22      0.00
    3    0    1      6.04      0.00
    4    0    1     24.57      0.00
    5    0    1    -22.88      0.00
    6    0    1      7.20      0.00
    7    0    1     -1.50      0.00
    8    0    1      1.81      0.00
    9    0    1     -0.52      0.00
   10    0    1     -0.56      0.00
   11    0    1      0.36      0.00
   12    0    1      0.60      0.00
   13    0    1     -0.43      0.00
  -13    1    1      0.61      0.00
  -12    1    1      1.04      0.00
  -11    1    1     -1.08      0.00
  -10    1    1     -1.16      0.00
   -9    1    1      2.48      0.00
   -8    1    1      1.66      0.00
   -7    1    1     -6.84      0.00
   -6    1    1      5.31      0.00
   -5    1    1     -5.64      0.00
   -4    1    1     11.16      0.00
   -3    1    1     -0.65      0.00
   -2    1    1    -37.11      0.00
   -1    1    1     56.84      0.00
    0    1    1    -11.05      0.00
    1    1    1    -46.14      0.00
    2    1    1     38.61      0.00
    3    1    1      7.24      0.00
    4    1    1    -28.02      0.00
    5    1    1     16.27      0.00
    6    1    1     -2.86      0.00
    7    1    1      0.84      0.00
    8    1    1     -0.56      0.00
    9    1    1     -0.92      0.00
   10    1    1      0.94      0.00
   11    1    1      0.19      0.00
   12    1    1     -0.75      0.00
  -14    2    1      0.72      0.00
  -13    2    1      0.47      0.00
  -12    2    1     -2.02      0.00
  -11    2    1      1.35      0.00
  -10    2    1      0.45      0.00
   -9    2    1      0.16      0.00
   -8    2    1     -4.45      0.00
   -7    2    1      5.97      0.00
   -6    2    1     -5.54      0.00
   -5    2    1     12.73      0.00
   -4    2    1    -17.74      0.00
   -3    2    1     -0.61      0.00
   -2    2    1     27.07      0.00
   -1    2    1     -9.81      0.00
    0    2    1    -48.48      0.00
    1    2    1     70.84      0.00
    2    2    1    -30.70      0.00
    3    2    1    -13.23      0.00
    4    2    1     18.89      0.00
    5    2    1     -4.36      0.00
    6    2    1     -2.33      0.00
    7    2    1      1.27      0.00
    8    2    1     -1.31      0.00
    9    2    1      1.37      0.00
   10    2    1      0.14      0.00
   11    2    1     -1.16      0.00
   12    2    1      0.64      0.00
  -14    3    1     -0.19      0.00
  -13    3    1     -1.37      0.00
  -12    3    1      2.09      0.00
  -11    3    1     -1.24      0.00
  -10    3    1      0.64      0.00
   -9    3    1     -2.67      0.00
   -8    3    1      5.01      0.00
   -7    3    1     -3.98      0.00
   -6    3    1      6.81      0.00
   -5    3    1    -16.82      0.00
   -4    3    1     15.31      0.00
   -3    3    1      6.78      0.00
   -2    3    1    -13.02      0.00
   -1    3    1    -27.37      0.00
    0    3    1     70.94      0.00
    1    3    1    -59.68      0.00
    2    3    1     12.73      0.00
    3    3    1     12.37      0.00
    4    3    1     -4.80      0.00
    5    3    1     -5.98      0.00
    6    3    1      5.98      0.00
    7    3    1     -3.27      0.00
    8    3    1      2.38      0.00
    9    3    1     -0.71      0.00
   10    3    1     -1.43      0.00
   11    3    1      1.48      0.00
  -14    4    1     -0.46      0.00
  -13    4    1      1.30      0.00
  -12    4    1     -1.25      0.00
  -11    4    1      0.96      0.00
  -10    4    1     -1.48      0.00
   -9    4    1      3.22      0.00
   -8    4    1     -3.23      0.00
   -7    4    1      2.59      0.00
   -6    4    1     -8.44      0.00
   -5    4    1     15.38      0.00
   -4    4    1     -4.49      0.00
   -3    4    1    -14.68      0.00
   -2    4    1      1.87      0.00
   -1    4    1     39.95      0.00
    0    4    1    -56.72      0.00
    1    4    1     28.25      0.00
    2    4    1      4.86      0.00
    3    4    1     -7.66      0.00
    4    4    1     -5.37      0.00
    5    4    1      9.90      0.00
    6    4    1     -6.60      0.00
    7    4    1      3.69      0.00
    8    4    1     -2.00      0.00
    9    4    1     -0.50      0.00
   10    4    1      2.03      0.00
   11    4    1     -1.18      0.00
  -14    5    1      0.44      0.00
  -13    5    1     -0.26      0.00
  -12    5    1      0.36      0.00
  -11    5    1     -0.84      0.00
  -10    5    1      1.39      0.00
   -9    5    1     -1.48      0.00
   -8    5    1      0.52      0.00
   -7    5    1     -2.26      0.00
   -6    5    1      8.81      0.00
   -5    5    1     -8.34      0.00
   -4    5    1     -9.63      0.00
   -3    5    1     19.99      0.00
   -2    5    1      2.94      0.00
   -1    5    1    -30.71      0.00
    0    5    1     25.36      0.00
    1    5    1      1.83      0.00
    2    5    1    -13.56      0.00
    3    5    1      2.60      0.00
    4    5    1      7.76      0.00
    5    5    1     -7.90      0.00
    6    5    1      4.89      0.00
    7    5    1     -2.80      0.00
    8    5    1      0.94      0.00
    9    5    1      1.38      0.00
   10    5    1     -1.85      0.00
   11    5    1      0.63      0.00
  -14    6    1      0.26      0.00
  -13    6    1     -0.73      0.00
  -12    6    1      0.14      0.00
  -11    6    1      0.32      0.00
  -10    6    1      0.06      0.00
   -9    6    1     -1.41      0.00
   -8    6    1      1.76      0.00
   -7    6    1      2.12      0.00
   -6    6    1     -6.49      0.00
   -5    6    1     -1.48      0.00
   -4    6    1     19.20      0.00
   -3    6    1    -18.44      0.00
   -2    6    1     -3.48      0.00
   -1    6    1     12.94      0.00
    0    6    1      1.86      0.00
    1    6    1    -16.74      0.00
    2    6    1     12.42      0.00
    3    6    1     -0.13      0.00
    4    6    1     -4.27      0.00
    5    6    1      3.28      0.00
    6    6    1     -2.19      0.00
    7    6    1      1.33      0.00
    8    6    1      0.16      0.00
    9    6    1     -1.66      0.00
   10    6    1      1.19      0.00
  -14    7    1     -0.91      0.00
  -13    7    1      0.96      0.00
  -12    7    1     -0.41      0.00
  -11    7    1      0.63      0.00
  -10    7    1     -1.91      0.00
   -9    7    1      3.61      0.00
   -8    7    1     -2.74      0.00
   -7    7    1     -1.55      0.00
   -6    7    1      1.76      0.00
   -5    7    1      9.66      0.00
   -4    7    1    -19.84      0.00
   -3    7    1     11.01      0.00
   -2    7    1      2.95      0.00
   -1    7    1     -0.02      0.00
    0    7    1    -12.51      0.00
    1    7    1     15.08      0.00
    2    7    1     -6.54      0.00
    3    7    1      0.52      0.00
    4    7    1     -0.59      0.00
    5    7    1      0.96      0.00
    6    7    1     -0.37      0.00
    7    7    1      0.28      0.00
    8    7    1     -1.11      0.00
    9    7    1      1.45      0.00
  -15    8    1     -0.72      0.00
  -14    8    1      1.18      0.00
  -13    8    1     -0.82      0.00
  -12    8    1      0.46      0.00
  -11    8    1     -1.02      0.00
  -10    8    1      2.56      0.00
   -9    8    1     -3.69      0.00
   -8    8    1      1.74      0.00
   -7    8    1      1.14      0.00
   -6    8    1      2.66      0.00
   -5    8    1    -12.42      0.00
   -4    8    1     13.99      0.00
   -3    8    1     -3.71      0.00
   -2    8    1     -2.16      0.00
   -1    8    1     -3.41      0.00
    0    8    1      8.59      0.00
    1    8    1     -5.91      0.00
    2    8    1      1.63      0.00
    3    8    1     -1.76      0.00
    4    8    1      3.40      0.00
    5    8    1     -2.88      0.00
    6    8    1      1.54      0.00
    7    8    1     -1.19      0.00
    8    8    1      1.29      0.00
    9    8    1     -0.74      0.00
  -14    9    1     -1.19      0.00
  -13    9    1      0.69      0.00
  -12    9    1     -0.20      0.00
  -11    9    1      0.66      0.00
  -10    9    1     -1.80      0.00
   -9    9    1      1.82      0.00
   -8    9    1      0.50      0.00
   -7    9    1     -1.12      0.00
   -6    9    1     -4.09      0.00
   -5    9    1      9.41      0.00
   -4    9    1     -6.81      0.00
   -3    9    1      0.11      0.00
   -2    9    1      1.38      0.00
   -1    9    1      1.08      0.00
    0    9    1     -0.89      0.00
    1    9    1     -0.73      0.00
    2    9    1      0.04      0.00
    3    9    1      2.37      0.00
    4    9    1     -3.42      0.00
    5    9    1      2.06      0.00
    6    9    1     -0.95      0.00
    7    9    1      0.80      0.00
    8    9    1     -0.46      0.00
  -14   10    1      0.80      0.00
  -13   10    1     -0.24      0.00
  -12   10    1     -0.15      0.00
  -11   10    1     -0.29      0.00
  -10   10    1      0.57      0.00
   -9   10    1      0.42      0.00
   -8   10    1     -2.05      0.00
   -7   10    1      0.93      0.00
   -6   10    1      2.80      0.00
   -5   10    1     -4.21      0.00
   -4   10    1      1.66      0.00
   -3   10    1      1.12      0.00
   -2   10    1     -1.43      0.00
   -1   10    1      1.99      0.00
    0   10    1     -3.17      0.00
    1   10    1      2.00      0.00
    2   10    1      0.53      0.00
    3   10    1     -2.29      0.00
    4   10    1      1.76      0.00
    5   10    1     -0.02      0.00
    6   10    1     -0.24      0.00
    7   10    1      0.13      0.00
  -14   11    1     -0.09      0.00
  -13   11    1     -0.44      0.00
  -12   11    1      0.28      0.00
  -11   11    1      0.06      0.00
  -10   11    1      0.49      0.00
   -9   11    1     -1.62      0.00
   -8   11    1      2.08      0.00
   -7   11    1     -0.73      0.00
   -6   11    1     -0.75      0.00
   -5   11    1      0.61      0.00
   -4   11    1      0.70      0.00
   -3   11    1     -1.57      0.00
   -2   11    1      2.03      0.00
   -1   11    1     -3.36      0.00
    0   11    1      2.95      0.00
    1   11    1     -0.20      0.00
    2   11    1     -1.71      0.00
    3   11    1      1.69      0.00
    4   11    1      0.17      0.00
    5   11    1     -1.27      0.00
    6   11    1      0.73      0.00
    7   11    1     -0.46      0.00
  -14   12    1     -0.31      0.00
  -13   12    1      0.64      0.00
  -12   12    1     -0.28      0.00
  -11   12    1      0.34      0.00
  -10   12    1     -0.97      0.00
   -9   12    1      1.42      0.00
   -8   12    1     -1.42      0.00
   -7   12    1      1.07      0.00
   -6   12    1     -0.79      0.00
   -5   12    1      0.78      0.00
   -4   12    1     -1.26      0.00
   -3   12    1      1.61      0.00
   -2   12    1     -2.30      0.00
   -1   12    1      2.71      0.00
    0   12    1     -0.44      0.00
    1   12    1     -2.12      0.00
    2   12    1      2.32      0.00
    3   12    1     -0.59      0.00
    4   12    1     -1.36      0.00
    5   12    1      1.26      0.00
    6   12    1     -0.47      0.00
  -13   13    1     -0.31      0.00
  -12   13    1      0.34      0.00
  -11   13    1     -0.56      0.00
  -10   13    1      0.55      0.00
   -9   13    1     -0.44      0.00
   -8   13    1      0.82      0.00
   -7   13    1     -1.39      0.00
   -6   13    1      1.34      0.00
   -5   13    1     -1.10      0.00
   -4   13    1      1.33      0.00
   -3   13    1     -1.72      0.00
   -2   13    1      2.18      0.00
   -1   13    1     -0.98      0.00
    0   13    1     -1.85      0.00
    1   13    1      2.95      0.00
    2   13    1     -1.64      0.00
    3   13    1     -0.61      0.00
    4   13    1      1.57      0.00
    5   13    1     -0.67      0.00
  -13   14    1      0.16      0.00
  -12   14    1     -0.34      0.00
  -11   14    1      0.20      0.00
  -10   14    1      0.16      0.00
   -9   14    1     -0.19      0.00
   -8   14    1     -0.47      0.00
   -7   14    1      1.09      0.00
   -6   14    1     -0.95      0.00
   -5   14    1      0.81      0.00
   -4   14    1     -1.19      0.00
   -3   14    1      1.75      0.00
   -2   14    1     -1.49      0.00
   -1   14    1     -0.40      0.00
    0   14    1      1.92      0.00
    1   14    1     -1.62      0.00
    2   14    1      0.25      0.00
    3   14    1      1.17      0.00
    4   14    1     -1.13      0.00
  -13   15    1     -0.27      0.00
  -12   15    1      0.12      0.00
  -11   15    1      0.28      0.00
  -10   15    1     -0.36      0.00
   -9   15    1      0.12      0.00
   -8   15    1      0.39      0.00
   -7   15    1     -0.66      0.00
   -6   15    1      0.34      0.00
   -5   15    1     -0.20      0.00
   -4   15    1      0.69      0.00
   -3   15    1     -0.98      0.00
   -2   15    1      0.17      0.00
   -1   15    1      0.67      0.00
    0   15    1     -0.37      0.00
    1   15    1     -0.04      0.00
    2   15    1      0.41      0.00
  -12   16    1      0.08      0.00
  -11   16    1     -0.31      0.00
  -10   16    1      0.23      0.00
   -9   16    1     -0.09      0.00
   -8   16    1     -0.28      0.00
   -7   16    1      0.43      0.00
   -6   16    1     -0.03      0.00
   -5   16    1     -0.12      0.00
   -4   16    1     -0.21      0.00
   -3   16    1     -0.07      0.00
   -2   16    1      0.68      0.00
   -1   16    1     -0.10      0.00
    0   16    1     -0.69      0.00
    1   16    1      0.42      0.00
  -11   17    1      0.03      0.00
  -10   17    1     -0.26      0.00
   -9   17    1      0.40      0.00
   -8   17    1     -0.12      0.00
   -7   17    1     -0.02      0.00
   -6   17    1     -0.20      0.00
   -5   17    1      0.10      0.00
   -4   17    1      0.03      0.00
   -3   17    1      0.38      0.00
   -2   17    1     -0.36      0.00
   -1   17    1     -0.48      0.00
    0   17    1      0.62      0.00
  -10   18    1      0.31      0.00
   -9   18    1     -0.54      0.00
   -8   18    1      0.43      0.00
   -7   18    1     -0.35      0.00
   -6   18    1      0.29      0.00
   -5   18    1     -0.09      0.00
   -4   18    1      0.10      0.00
   -3   18    1     -0.21      0.00
   -2   18    1     -0.14      0.00
    3  -19    2      0.27      0.00
    4  -19    2     -0.08      0.00
    5  -19    2      0.17      0.00
    6  -19    2     -0.25      0.00
    7  -19    2      0.22      0.00
    8  -19    2     -0.22      0.00
    9  -19    2      0.14      0.00
    1  -18    2     -0.32      0.00
    2  -18    2      0.61      0.00
    3  -18    2     -0.27      0.00
    4  -18    2      0.00      0.00
    5  -18    2     -0.19      0.00
    6  -18    2      0.24      0.00
    7  -18    2     -0.27      0.00
    8  -18    2      0.36      0.00
    9  -18    2     -0.35      0.00
   10  -18    2      0.57      0.00
   -1  -17    2      0.36      0.00
    0  -17    2     -0.25      0.00
    1  -17    2      0.33      0.00
    2  -17    2     -0.14      0.00
    3  -17    2     -0.27      0.00
    4  -17    2      0.13      0.00
    5  -17    2      0.19      0.00
    6  -17    2     -0.18      0.00
    7  -17    2      0.26      0.00
    8  -17    2     -0.34      0.00
    9  -17    2      0.29      0.00
   10  -17    2     -0.38      0.00
   11  -17    2      0.31      0.00
   -2  -16    2      0.20      0.00
   -1  -16    2     -0.24      0.00
    0  -16    2      0.05      0.00
    1  -16    2      0.38      0.00
    2  -16    2     -0.79      0.00
    3  -16    2      0.69      0.00
    4  -16    2     -0.27      0.00
    5  -16    2      0.08      0.00
    6  -16    2     -0.09      0.00
    7  -16    2     -0.05      0.00
    8  -16    2      0.09      0.00
    9  -16    2      0.25      0.00
   10  -16    2     -0.55      0.00
   11  -16    2      0.48      0.00
   12  -16    2     -0.10      0.00
   -3  -15    2     -0.13      0.00
   -2  -15    2     -0.07      0.00
   -1  -15    2     -0.08      0.00
    0  -15    2      0.52      0.00
    1  -15    2     -1.01      0.00
    2  -15    2      0.75      0.00
    3  -15    2     -0.30      0.00
    4  -15    2      0.31      0.00
    5  -15    2     -0.32      0.00
    6  -15    2      0.14      0.00
    7  -15    2      0.09      0.00
    8  -15    2      0.24      0.00
    9  -15    2     -1.13      0.00
   10  -15    2      1.47      0.00
   11  -15    2     -0.79      0.00
   12  -15    2     -0.03      0.00
   13  -15    2      0.12      0.00
   -5  -14    2      0.18      0.00
   -4  -14    2     -0.27      0.00
   -3  -14    2     -0.07      0.00
   -2  -14    2     -0.31      0.00
   -1  -14    2      0.95      0.00
    0  -14    2     -1.28      0.00
    1  -14    2      0.67      0.00
    2  -14    2      0.72      0.00
    3  -14    2     -0.65      0.00
    4  -14    2     -0.23      0.00
    5  -14    2      0.09      0.00
    6  -14    2      0.61      0.00
    7  -14    2     -0.75      0.00
    8  -14    2     -0.34      0.00
    9  -14    2      1.50      0.00
   10  -14    2     -1.37      0.00
   11  -14    2      0.35      0.00
   12  -14    2      0.15      0.00
   13  -14    2      0.14      0.00
   -6  -13    2     -0.17      0.00
   -5  -13    2     -0.09      0.00
   -4  -13    2     -0.38      0.00
   -3  -13    2      0.24      0.00
   -2  -13    2      1.35      0.00
   -1  -13    2     -2.17      0.00
    0  -13    2      1.48      0.00
    1  -13    2      1.10      0.00
    2  -13    2     -2.91      0.00
    3  -13    2      1.35      0.00
    4  -13    2      0.09      0.00
    5  -13    2      0.67      0.00
    6  -13    2     -1.82      0.00
    7  -13    2      1.52      0.00
    8  -13    2     -0.04      0.00
    9  -13    2     -0.67      0.00
   10  -13    2      0.34      0.00
   11  -13    2      0.21      0.00
   12  -13    2     -0.13      0.00
   13  -13    2     -0.09      0.00
   14  -13    2     -0.28      0.00
   -7  -12    2     -0.13      0.00
   -6  -12    2      0.20      0.00
   -5  -12    2     -0.64      0.00
   -4  -12    2      1.41      0.00
   -3  -12    2      0.25      0.00
   -2  -12    2     -2.82      0.00
   -1  -12    2      2.99      0.00
    0  -12    2     -0.23      0.00
    1  -12    2     -4.07      0.00
    2  -12    2      4.44      0.00
    3  -12    2     -1.06      0.00
    4  -12    2      0.09      0.00
    5  -12    2     -1.82      0.00
    6  -12    2      2.93      0.00
    7  -12    2     -2.04      0.00
    8  -12    2      0.95      0.00
    9  -12    2     -0.77      0.00
   10  -12    2      0.60      0.00
   11  -12    2     -0.44      0.00
   12  -12    2      0.14      0.00
   13  -12    2     -0.21      0.00
   14  -12    2      0.53      0.00
   -7  -11    2     -0.15      0.00
   -6  -11    2     -0.53      0.00
   -5  -11    2      2.12      0.00
   -4  -11    2     -2.34      0.00
   -3  -11    2     -1.02      0.00
   -2  -11    2      3.73      0.00
   -1  -11    2     -2.16      0.00
    0  -11    2     -3.20      0.00
    1  -11    2      6.82      0.00
    2  -11    2     -3.45      0.00
    3  -11    2     -0.81      0.00
    4  -11    2     -0.12      0.00
    5  -11    2      2.94      0.00
    6  -11    2     -3.62      0.00
    7  -11    2      2.54      0.00
    8  -11    2     -2.02      0.00
    9  -11    2      1.63      0.00
   10  -11    2     -0.81      0.00
   11  -11    2      0.43      0.00
   12  -11    2     -0.24      0.00
   13  -11    2      0.34      0.00
   14  -11    2     -0.40      0.00
   -8  -10    2     -0.96      0.00
   -7  -10    2      0.44      0.00
   -6  -10    2      1.56      0.00
   -5  -10    2     -3.92      0.00
   -4  -10    2      2.82      0.00
   -3  -10    2      1.71      0.00
   -2  -10    2     -3.24      0.00
   -1  -10    2     -1.64      0.00
    0  -10    2      8.11      0.00
    1  -10    2     -7.02      0.00
    2  -10    2     -0.56      0.00
    3  -10    2      3.53      0.00
    4  -10    2     -0.13      0.00
    5  -10    2     -2.91      0.00
    6  -10    2      3.11      0.00
    7  -10    2     -2.50      0.00
    8  -10    2      2.18      0.00
    9  -10    2     -1.14      0.00
   10  -10    2      0.11      0.00
   11  -10    2     -0.14      0.00
   12  -10    2      0.38      0.00
   13  -10    2     -0.39      0.00
   14  -10    2      0.15      0.00
   -9   -9    2     -1.05      0.00
   -8   -9    2      1.62      0.00
   -7   -9    2     -0.08      0.00
   -6   -9    2     -3.06      0.00
   -5   -9    2      4.62      0.00
   -4   -9    2     -1.01      0.00
   -3   -9    2     -4.07      0.00
   -2   -9    2      1.98      0.00
   -1   -9    2      6.87      0.00
    0   -9    2    -10.51      0.00
    1   -9    2      2.91      0.00
    2   -9    2      5.35      0.00
    3   -9    2     -4.59      0.00
    4   -9    2      0.18      0.00
    5   -9    2      1.14      0.00
    6   -9    2     -0.96      0.00
    7   -9    2      1.14      0.00
    8   -9    2     -0.63      0.00
    9   -9    2     -0.88      0.00
   10   -9    2      1.52      0.00
   11   -9    2     -0.46      0.00
   12   -9    2     -0.55      0.00
   13   -9    2      0.49      0.00
   14   -9    2      0.06      0.00
  -10   -8    2     -0.35      0.00
   -9   -8    2      1.52      0.00
   -8   -8    2     -1.37      0.00
   -7   -8    2     -1.43      0.00
   -6   -8    2      4.33      0.00
   -5   -8    2     -2.31      0.00
   -4   -8    2     -5.34      0.00
   -3   -8    2      9.40      0.00
   -2   -8    2     -1.52      0.00
   -1   -8    2     -8.44      0.00
    0   -8    2      5.70      0.00
    1   -8    2      4.84      0.00
    2   -8    2     -8.14      0.00
    3   -8    2      3.10      0.00
    4   -8    2     -0.48      0.00
    5   -8    2      1.74      0.00
    6   -8    2     -1.37      0.00
    7   -8    2      0.73      0.00
    8   -8    2     -2.09      0.00
    9   -8    2      3.78      0.00
   10   -8    2     -3.25      0.00
   11   -8    2      0.78      0.00
   12   -8    2      0.63      0.00
   13   -8    2     -0.29      0.00
   14   -8    2     -0.41      0.00
  -10   -7    2      0.73      0.00
   -9   -7    2     -1.41      0.00
   -8   -7    2     -0.09      0.00
   -7   -7    2      3.93      0.00
   -6   -7    2     -4.41      0.00
   -5   -7    2     -3.47      0.00
   -4   -7    2     14.47      0.00
   -3   -7    2    -14.35      0.00
   -2   -7    2      1.82      0.00
   -1   -7    2      3.63      0.00
    0   -7    2      5.10      0.00
    1   -7    2    -12.30      0.00
    2   -7    2      8.07      0.00
    3   -7    2     -2.01      0.00
    4   -7    2      3.47      0.00
    5   -7    2     -4.84      0.00
    6   -7    2      1.92      0.00
    7   -7    2     -1.65      0.00
    8   -7    2      4.55      0.00
    9   -7    2     -5.77      0.00
   10   -7    2      3.34      0.00
   11   -7    2     -0.23      0.00
   12   -7    2     -0.45      0.00
   13   -7    2     -0.27      0.00
   14   -7    2      0.71      0.00
  -11   -6    2      0.56      0.00
  -10   -6    2     -1.03      0.00
   -9   -6    2      0.72      0.00
   -8   -6    2      2.63      0.00
   -7   -6    2     -6.45      0.00
   -6   -6    2      2.43      0.00
   -5   -6    2     10.77      0.00
   -4   -6    2    -20.37      0.00
   -3   -6    2     13.15      0.00
   -2   -6    2     -0.78      0.00
   -1   -6    2      3.60      0.00
    0   -6    2    -14.01      0.00
    1   -6    2     13.71      0.00
    2   -6    2     -5.40      0.00
    3   -6    2      4.67      0.00
    4   -6    2     -9.80      0.00
    5   -6    2      6.66      0.00
    6   -6    2     -0.29      0.00
    7   -6    2      1.55      0.00
    8   -6    2     -5.54      0.00
    9   -6    2      4.98      0.00
   10   -6    2     -1.07      0.00
   11   -6    2     -0.90      0.00
   12   -6    2      0.20      0.00
   13   -6    2      0.60      0.00
   14   -6    2     -0.58      0.00
  -11   -5    2     -0.92      0.00
  -10   -5    2      0.99      0.00
   -9   -5    2      0.88      0.00
   -8   -5    2     -5.88      0.00
   -7   -5    2      7.55      0.00
   -6   -5    2      1.74      0.00
   -5   -5    2    -15.89      0.00
   -4   -5    2     17.30      0.00
   -3   -5    2     -3.10      0.00
   -2   -5    2     -3.81      0.00
   -1   -5    2     -6.12      0.00
    0   -5    2     12.36      0.00
    1   -5    2     -5.08      0.00
    2   -5    2      1.55      0.00
    3   -5    2    -10.96      0.00
    4   -5    2     14.86      0.00
    5   -5    2     -4.23      0.00
    6   -5    2     -2.85      0.00
    7   -5    2     -1.23      0.00
    8   -5    2      4.54      0.00
    9   -5    2     -1.44      0.00
   10   -5    2     -2.08      0.00
   11   -5    2      1.86      0.00
   12   -5    2     -0.16      0.00
   13   -5    2     -0.55      0.00
   14   -5    2      0.37      0.00
  -12   -4    2     -0.61      0.00
  -11   -4    2      1.03      0.00
  -10   -4    2     -0.53      0.00
   -9   -4    2     -3.22      0.00
   -8   -4    2      8.30      0.00
   -7   -4    2     -5.87      0.00
   -6   -4    2     -6.72      0.00
   -5   -4    2     14.87      0.00
   -4   -4    2     -3.80      0.00
   -3   -4    2    -13.37      0.00
   -2   -4    2     12.63      0.00
   -1   -4    2     -1.99      0.00
    0   -4    2      4.95      0.00
    1   -4    2    -11.90      0.00
    2   -4    2     -0.26      0.00
    3   -4    2     17.30      0.00
    4   -4    2    -12.27      0.00
    5   -4    2     -3.86      0.00
    6   -4    2      6.25      0.00
    7   -4    2      1.12      0.00
    8   -4    2     -2.08      0.00
    9   -4    2     -2.45      0.00
   10   -4    2      4.05      0.00
   11   -4    2     -2.18      0.00
   12   -4    2      0.05      0.00
   13   -4    2      0.67      0.00
   14   -4    2     -0.55      0.00
  -12   -3    2      0.43      0.00
  -11   -3    2     -1.14      0.00
  -10   -3    2     -0.13      0.00
   -9   -3    2      4.82      0.00
   -8   -3    2     -7.67      0.00
   -7   -3    2      0.87      0.00
   -6   -3    2     10.44      0.00
   -5   -3    2     -6.73      0.00
   -4   -3    2    -14.70      0.00
   -3   -3    2     28.69      0.00
   -2   -3    2    -23.28      0.00
   -1   -3    2     21.74      0.00
    0   -3    2    -33.83      0.00
    1   -3    2     27.09      0.00
    2   -3    2      4.75      0.00
    3   -3    2    -18.12      0.00
    4   -3    2      0.26      0.00
    5   -3    2     14.22      0.00
    6   -3    2     -7.75      0.00
    7   -3    2     -1.44      0.00
    8   -3    2     -0.24      0.00
    9   -3    2      4.21      0.00
   10   -3    2     -3.88      0.00
   11   -3    2      1.50      0.00
   12   -3    2      0.44      0.00
   13   -3    2     -0.87      0.00
  -13   -2    2     -0.35      0.00
  -12   -2    2     -0.21      0.00
  -11   -2    2      1.08      0.00
  -10   -2    2      0.93      0.00
   -9   -2    2     -4.78      0.00
   -8   -2    2      3.79      0.00
   -7   -2    2      6.02      0.00
   -6   -2    2    -11.46      0.00
   -5   -2    2     -3.85      0.00
   -4   -2    2     26.67      0.00
   -3   -2    2    -32.77      0.00
   -2   -2    2     29.76      0.00
   -1   -2    2    -43.20      0.00
    0   -2    2     54.61      0.00
    1   -2    2    -25.13      0.00
    2   -2    2    -13.29      0.00
    3   -2    2      9.06      0.00
    4   -2    2     16.72      0.00
    5   -2    2    -21.03      0.00
    6   -2    2      5.83      0.00
    7   -2    2      2.21      0.00
    8   -2    2      1.29      0.00
    9   -2    2     -3.47      0.00
   10   -2    2      2.07      0.00
   11   -2    2     -0.03      0.00
   12   -2    2     -0.78      0.00
   13   -2    2      0.55      0.00
  -13   -1    2      0.58      0.00
  -12   -1    2      0.40      0.00
  -11   -1    2     -0.78      0.00
  -10   -1    2     -1.75      0.00
   -9   -1    2      3.75      0.00
   -8   -1    2      1.15      0.00
   -7   -1    2    -11.44      0.00
   -6   -1    2      9.42      0.00
   -5   -1    2      9.76      0.00
   -4   -1    2    -23.62      0.00
   -3   -1    2     22.01      0.00
   -2   -1    2    -26.88      0.00
   -1   -1    2     47.98      0.00
    0   -1    2    -43.15      0.00
    1   -1    2     -0.91      0.00
    2   -1    2     20.32      0.00
    3   -1    2      7.36      0.00
    4   -1    2    -30.36      0.00
    5   -1    2     20.44      0.00
    6   -1    2     -1.17      0.00
    7   -1    2     -2.84      0.00
    8   -1    2     -1.26      0.00
    9   -1    2      1.71      0.00
   10   -1    2     -0.06      0.00
   11   -1    2     -0.98      0.00
   12   -1    2      0.40      0.00
   13   -1    2      0.03      0.00
  -13    0    2     -0.07      0.00
  -12    0    2     -1.32      0.00
  -11    0    2      0.70      0.00
  -10    0    2      2.15      0.00
   -9    0    2     -2.23      0.00
   -8    0    2     -5.26      0.00
   -7    0    2     12.70      0.00
   -6    0    2     -5.36      0.00
   -5    0    2     -7.99      0.00
   -4    0    2      9.01      0.00
   -3    0    2     -4.87      0.00
   -2    0    2     15.84      0.00
   -1    0    2    -26.52      0.00
    0    0    2     -1.53      0.00
    1    0    2     37.34      0.00
    2    0    2    -20.94      0.00
    3    0    2    -21.61      0.00
    4    0    2     32.44      0.00
    5    0    2    -11.80      0.00
    6    0    2     -4.33      0.00
    7    0    2      3.01      0.00
    8    0    2      0.83      0.00
    9    0    2     -0.44      0.00
   10    0    2     -0.66      0.00
   11    0    2      0.60      0.00
   12    0    2      0.22      0.00
  -14    1    2     -0.14      0.00
  -13    1    2     -1.11      0.00
  -12    1    2      2.44      0.00
  -11    1    2     -0.71      0.00
  -10    1    2     -1.88      0.00
   -9    1    2     -0.16      0.00
   -8    1    2      7.91      0.00
   -7    1    2    -10.02      0.00
   -6    1    2      1.80      0.00
   -5    1    2      1.27      0.00
   -4    1    2      5.69      0.00
   -3    1    2     -6.39      0.00
   -2    1    2     -2.55      0.00
   -1    1    2    -10.14      0.00
    0    1    2     50.35      0.00
    1    1    2    -58.53      0.00
    2    1    2     13.33      0.00
    3    1    2     25.66      0.00
    4    1    2    -20.68      0.00
    5    1    2     -1.88      0.00
    6    1    2      8.83      0.00
    7    1    2     -2.86      0.00
    8    1    2     -0.52      0.00
    9    1    2      0.35      0.00
   10    1    2     -0.17      0.00
   11    1    2      0.42      0.00
   12    1    2     -0.33      0.00
  -14    2    2     -0.35      0.00
  -13    2    2      2.18      0.00
  -12    2    2     -2.49      0.00
  -11    2    2      0.10      0.00
  -10    2    2      1.20      0.00
   -9    2    2      2.85      0.00
   -8    2    2     -8.44      0.00
   -7    2    2      5.89      0.00
   -6    2    2     -0.77      0.00
   -5    2    2      5.34      0.00
   -4    2    2    -11.56      0.00
   -3    2    2      6.67      0.00
   -2    2    2     -8.06      0.00
   -1    2    2     40.55      0.00
    0    2    2    -71.96      0.00
    1    2    2     50.49      0.00
    2    2    2      0.33      0.00
    3    2    2    -19.53      0.00
    4    2    2      1.85      0.00
    5    2    2     13.93      0.00
    6    2    2    -10.54      0.00
    7    2    2      2.16      0.00
    8    2    2      0.86      0.00
    9    2    2     -1.21      0.00
   10    2    2      1.33      0.00
   11    2    2     -0.78      0.00
   12    2    2      0.08      0.00
  -14    3    2      0.99      0.00
  -13    3    2     -2.15      0.00
  -12    3    2      1.15      0.00
  -11    3    2      0.84      0.00
  -10    3    2     -0.37      0.00
   -9    3    2     -4.16      0.00
   -8    3    2      6.51      0.00
   -7    3    2     -2.64      0.00
   -6    3    2      1.80      0.00
   -5    3    2     -7.46      0.00
   -4    3    2      6.11      0.00
   -3    3    2      1.40      0.00
   -2    3    2     13.57      0.00
   -1    3    2    -50.40      0.00
    0    3    2     58.89      0.00
    1    3    2    -21.38      0.00
    2    3    2    -13.51      0.00
    3    3    2      8.65      0.00
    4    3    2     13.11      0.00
    5    3    2    -18.24      0.00
    6    3    2      8.66      0.00
    7    3    2     -0.64      0.00
    8    3    2     -1.63      0.00
    9    3    2      1.93      0.00
   10    3    2     -1.56      0.00
   11    3    2      0.36      0.00
  -14    4    2     -1.11      0.00
  -13    4    2      0.83      0.00
  -12    4    2      0.44      0.00
  -11    4    2     -1.15      0.00
  -10    4    2     -0.27      0.00
   -9    4    2      3.28      0.00
   -8    4    2     -3.22      0.00
   -7    4    2      0.95      0.00
   -6    4    2     -2.49      0.00
   -5    4    2      3.04      0.00
   -4    4    2      7.21      0.00
   -3    4    2    -11.14      0.00
   -2    4    2    -13.70      0.00
   -1    4    2     39.28      0.00
    0    4    2    -25.77      0.00
    1    4    2     -9.22      0.00
    2    4    2     19.18      0.00
    3    4    2      1.16      0.00
    4    4    2    -17.50      0.00
    5    4    2     14.22      0.00
    6    4    2     -4.34      0.00
    7    4    2     -1.06      0.00
    8    4    2      1.87      0.00
    9    4    2     -1.69      0.00
   10    4    2      0.86      0.00
  -14    5    2      0.45      0.00
  -13    5    2      0.67      0.00
  -12    5    2     -1.19      0.00
  -11    5    2      1.03      0.00
  -10    5    2      0.04      0.00
   -9    5    2     -0.98      0.00
   -8    5    2      0.26      0.00
   -7    5    2     -0.09      0.00
   -6    5    2      0.80      0.00
   -5    5    2      6.05      0.00
   -4    5    2    -19.55      0.00
   -3    5    2     14.47      0.00
   -2    5    2     11.03      0.00
   -1    5    2    -17.88      0.00
    0    5    2     -6.01      0.00
    1    5    2     25.69      0.00
    2    5    2    -15.70      0.00
    3    5    2     -5.86      0.00
    4    5    2     12.37      0.00
    5    5    2     -6.01      0.00
    6    5    2     -0.37      0.00
    7    5    2      2.19      0.00
    8    5    2     -1.50      0.00
    9    5    2      0.99      0.00
   10    5    2     -0.10      0.00
  -15    6    2      0.32      0.00
  -14    6    2      0.37      0.00
  -13    6    2     -1.17      0.00
  -12    6    2      1.11      0.00
  -11    6    2     -1.07      0.00
  -10    6    2      0.93      0.00
   -9    6    2     -1.22      0.00
   -8    6    2      1.47      0.00
   -7    6    2     -0.78      0.00
   -6    6    2      3.24      0.00
   -5    6    2    -14.48      0.00
   -4    6    2     22.32      0.00
   -3    6    2     -8.39      0.00
   -2    6    2     -8.73      0.00
   -1    6    2      0.18      0.00
    0    6    2     21.06      0.00
    1    6    2    -24.32      0.00
    2    6    2      7.81      0.00
    3    6    2      4.87      0.00
    4    6    2     -3.66      0.00
    5    6    2     -1.60      0.00
    6    6    2      3.75      0.00
    7    6    2     -2.66      0.00
    8    6    2      1.26      0.00
    9    6    2     -0.57      0.00
   10    6    2     -0.27      0.00
  -15    7    2      0.15      0.00
  -14    7    2     -0.75      0.00
  -13    7    2      0.79      0.00
  -12    7    2     -0.64      0.00
  -11    7    2      0.92      0.00
  -10    7    2     -1.38      0.00
   -9    7    2      1.92      0.00
   -8    7    2     -1.49      0.00
   -7    7    2      1.49      0.00
   -6    7    2     -7.21      0.00
   -5    7    2     16.98      0.00
   -4    7    2    -14.99      0.00
   -3    7    2     -1.24      0.00
   -2    7    2      7.13      0.00
   -1    7    2      6.53      0.00
    0    7    2    -18.21      0.00
    1    7    2     12.92      0.00
    2    7    2     -1.37      0.00
    3    7    2     -1.42      0.00
    4    7    2     -2.73      0.00
    5    7    2      5.40      0.00
    6    7    2     -4.56      0.00
    7    7    2      2.36      0.00
    8    7    2     -0.96      0.00
    9    7    2      0.17      0.00
  -14    8    2      0.72      0.00
  -13    8    2     -0.38      0.00
  -12    8    2      0.11      0.00
  -11    8    2     -0.30      0.00
  -10    8    2      0.77      0.00
   -9    8    2     -0.84      0.00
   -8    8    2      0.03      0.00
   -7    8    2     -1.55      0.00
   -6    8    2      8.21      0.00
   -5    8    2    -12.38      0.00
   -4    8    2      4.35      0.00
   -3    8    2      6.90      0.00
   -2    8    2     -5.19      0.00
   -1    8    2     -5.00      0.00
    0    8    2      8.03      0.00
    1    8    2     -2.44      0.00
    2    8    2     -1.46      0.00
    3    8    2     -0.81      0.00
    4    8    2      4.32      0.00
    5    8    2     -4.66      0.00
    6    8    2      2.88      0.00
    7    8    2     -1.15      0.00
    8    8    2      0.05      0.00
    9    8    2      0.40      0.00
  -14    9    2     -0.39      0.00
  -13    9    2      0.06      0.00
  -12    9    2      0.22      0.00
  -11    9    2     -0.11      0.00
  -10    9    2      0.17      0.00
   -9    9    2     -0.96      0.00
   -8    9    2      1.58      0.00
   -7    9    2      1.13      0.00
   -6    9    2     -5.78      0.00
   -5    9    2      4.60      0.00
   -4    9    2      3.10      0.00
   -3    9    2     -7.37      0.00
   -2    9    2      3.23      0.00
   -1    9    2      1.50      0.00
    0    9    2     -0.55      0.00
    1    9    2     -2.04      0.00
    2    9    2      1.65      0.00
    3    9    2      1.03      0.00
    4    9    2     -2.41      0.00
    5    9    2      1.47      0.00
    6    9    2     -0.47      0.00
    7    9    2     -0.30      0.00
    8    9    2      0.78      0.00
  -14   10    2     -0.17      0.00
  -13   10    2      0.43      0.00
  -12   10    2     -0.26      0.00
  -11   10    2      0.06      0.00
  -10   10    2     -0.83      0.00
   -9   10    2      2.12      0.00
   -8   10    2     -2.13      0.00
   -7   10    2     -0.54      0.00
   -6   10    2      2.16      0.00
   -5   10    2      1.04      0.00
   -4   10    2     -5.40      0.00
   -3   10    2      5.35      0.00
   -2   10    2     -1.83      0.00
   -1   10    2      0.57      0.00
    0   10    2     -1.70      0.00
    1   10    2      1.72      0.00
    2   10    2     -0.52      0.00
    3   10    2     -0.45      0.00
    4   10    2     -0.21      0.00
    5   10    2      1.04      0.00
    6   10    2     -0.87      0.00
    7   10    2      0.93      0.00
  -14   11    2      0.50      0.00
  -13   11    2     -0.71      0.00
  -12   11    2      0.20      0.00
  -11   11    2     -0.14      0.00
  -10   11    2      1.11      0.00
   -9   11    2     -2.09      0.00
   -8   11    2      1.77      0.00
   -7   11    2     -0.27      0.00
   -6   11    2      0.42      0.00
   -5   11    2     -2.72      0.00
   -4   11    2      4.23      0.00
   -3   11    2     -2.89      0.00
   -2   11    2      0.89      0.00
   -1   11    2     -0.82      0.00
    0   11    2      0.50      0.00
    1   11    2      0.59      0.00
    2   11    2     -0.81      0.00
    3   11    2     -0.22      0.00
    4   11    2      1.70      0.00
    5   11    2     -1.59      0.00
    6   11    2      0.89      0.00
  -14   12    2     -0.30      0.00
  -13   12    2      0.44      0.00
  -12   12    2     -0.18      0.00
  -11   12    2      0.35      0.00
  -10   12    2     -0.83      0.00
   -9   12    2      1.20      0.00
   -8   12    2     -1.14      0.00
   -7   12    2      0.89      0.00
   -6   12    2     -1.30      0.00
   -5   12    2      2.18      0.00
   -4   12    2     -2.39      0.00
   -3   12    2      1.28      0.00
   -2   12    2     -0.54      0.00
   -1   12    2      0.04      0.00
    0   12    2      1.52      0.00
    1   12    2     -2.21      0.00
    2   12    2      1.04      0.00
    3   12    2      1.00      0.00
    4   12    2     -1.92      0.00
    5   12    2      0.96      0.00
  -14   13    2      0.01      0.00
  -13   13    2     -0.13      0.00
  -12   13    2      0.15      0.00
  -11   13    2     -0.16      0.00
  -10   13    2      0.18      0.00
   -9   13    2     -0.33      0.00
   -8   13    2      0.58      0.00
   -7   13    2     -0.78      0.00
   -6   13    2      0.89      0.00
   -5   13    2     -1.19      0.00
   -4   13    2      1.28      0.00
   -3   13    2     -0.96      0.00
   -2   13    2      0.59      0.00
   -1   13    2      0.64      0.00
    0   13    2     -1.90      0.00
    1   13    2      1.53      0.00
    2   13    2     -0.01      0.00
    3   13    2     -1.56      0.00
    4   13    2      1.43      0.00
  -13   14    2      0.20      0.00
  -12   14    2     -0.02      0.00
  -11   14    2     -0.24      0.00
  -10   14    2      0.16      0.00
   -9   14    2      0.11      0.00
   -8   14    2     -0.37      0.00
   -7   14    2      0.36      0.00
   -6   14    2     -0.10      0.00
   -5   14    2      0.23      0.00
   -4   14    2     -0.62      0.00
   -3   14    2      0.76      0.00
   -2   14    2     -0.20      0.00
   -1   14    2     -0.58      0.00
    0   14    2      0.38      0.00
    1   14    2      0.19      0.00
    2   14    2     -0.79      0.00
    3   14    2      1.32      0.00
  -13   15    2     -0.28      0.00
  -12   15    2     -0.11      0.00
  -11   15    2      0.36      0.00
  -10   15    2     -0.13      0.00
   -9   15    2     -0.17      0.00
   -8   15    2      0.42      0.00
   -7   15    2     -0.22      0.00
   -6   15    2     -0.32      0.00
   -5   15    2      0.34      0.00
   -4   15    2      0.08      0.00
   -3   15    2     -0.01      0.00
   -2   15    2     -0.47      0.00
   -1   15    2     -0.04      0.00
    0   15    2      0.92      0.00
    1   15    2     -0.70      0.00
    2   15    2      0.49      0.00
  -12   16    2      0.09      0.00
  -11   16    2     -0.26      0.00
  -10   16    2      0.21      0.00
   -9   16    2     -0.02      0.00
   -8   16    2     -0.28      0.00
   -7   16    2      0.09      0.00
   -6   16    2      0.40      0.00
   -5   16    2     -0.37      0.00
   -4   16    2      0.13      0.00
   -3   16    2     -0.41      0.00
   -2   16    2      0.38      0.00
   -1   16    2      0.56      0.00
    0   16    2     -0.77      0.00
    1   16    2      0.11      0.00
  -11   17    2      0.25      0.00
  -10   17    2     -0.34      0.00
   -9   17    2      0.19      0.00
   -8   17    2     -0.01      0.00
   -7   17    2      0.20      0.00
   -6   17    2     -0.42      0.00
   -5   17    2      0.28      0.00
   -4   17    2     -0.16      0.00
   -3   17    2      0.19      0.00
   -2   17    2      0.19      0.00
   -1   17    2     -0.51      0.00
   -9   18    2     -0.06      0.00
   -8   18    2      0.02      0.00
   -7   18    2     -0.17      0.00
   -4   18    2      0.23      0.00
   -3   18    2     -0.04      0.00
    3  -19    3      0.31      0.00
    4  -19    3      0.08      0.00
    5  -19    3     -0.08      0.00
    6  -19    3      0.03      0.00
    7  -19    3      0.06      0.00
    8  -19    3     -0.16      0.00
    1  -18    3     -0.33      0.00
    2  -18    3      0.39      0.00
    3  -18    3      0.06      0.00
    4  -18    3     -0.18      0.00
    5  -18    3     -0.04      0.00
    6  -18    3      0.01      0.00
    7  -18    3      0.04      0.00
    8  -18    3     -0.05      0.00
    9  -18    3     -0.08      0.00
   10  -18    3      0.50      0.00
   -1  -17    3      0.08      0.00
    0  -17    3     -0.10      0.00
    1  -17    3      0.07      0.00
    2  -17    3      0.26      0.00
    3  -17    3     -0.51      0.00
    4  -17    3      0.18      0.00
    5  -17    3      0.06      0.00
    6  -17    3      0.24      0.00
    7  -17    3     -0.48      0.00
    8  -17    3      0.52      0.00
    9  -17    3     -0.40      0.00
   10  -17    3      0.14      0.00
   11  -17    3      0.02      0.00
   -2  -16    3     -0.10      0.00
   -1  -16    3     -0.08      0.00
    0  -16    3      0.13      0.00
    1  -16    3      0.19      0.00
    2  -16    3     -0.56      0.00
    3  -16    3      0.56      0.00
    4  -16    3     -0.25      0.00
    5  -16    3      0.21      0.00
    6  -16    3     -0.55      0.00
    7  -16    3      0.75      0.00
    8  -16    3     -0.92      0.00
    9  -16    3      1.12      0.00
   10  -16    3     -0.95      0.00
   11  -16    3      0.37      0.00
   12  -16    3      0.15      0.00
   -3  -15    3     -0.26      0.00
   -2  -15    3      0.15      0.00
   -1  -15    3      0.06      0.00
    0  -15    3     -0.17      0.00
    1  -15    3      0.06      0.00
    2  -15    3     -0.03      0.00
    3  -15    3     -0.21      0.00
    4  -15    3      0.41      0.00
    5  -15    3     -0.30      0.00
    6  -15    3      0.16      0.00
    7  -15    3     -0.28      0.00
    8  -15    3      0.94      0.00
    9  -15    3     -1.42      0.00
   10  -15    3      0.98      0.00
   11  -15    3     -0.11      0.00
   12  -15    3     -0.27      0.00
   13  -15    3      0.04      0.00
   -5  -14    3      0.13      0.00
   -4  -14    3     -0.16      0.00
   -3  -14    3      0.06      0.00
   -2  -14    3     -0.40      0.00
   -1  -14    3      0.21      0.00
    0  -14    3      0.26      0.00
    1  -14    3     -0.88      0.00
    2  -14    3      1.13      0.00
    3  -14    3     -0.12      0.00
    4  -14    3     -0.39      0.00
    5  -14    3     -0.39      0.00
    6  -14    3      1.08      0.00
    7  -14    3     -0.63      0.00
    8  -14    3     -0.51      0.00
    9  -14    3      0.75      0.00
   10  -14    3     -0.11      0.00
   11  -14    3     -0.45      0.00
   12  -14    3      0.35      0.00
   13  -14    3      0.06      0.00
   -6  -13    3     -0.35      0.00
   -5  -13    3      0.22      0.00
   -4  -13    3     -0.59      0.00
   -3  -13    3      0.01      0.00
   -2  -13    3      0.91      0.00
   -1  -13    3     -0.42      0.00
    0  -13    3     -0.71      0.00
    1  -13    3      2.13      0.00
    2  -13    3     -1.84      0.00
    3  -13    3     -0.05      0.00
    4  -13    3     -0.14      0.00
    5  -13    3      1.94      0.00
    6  -13    3     -2.52      0.00
    7  -13    3      1.23      0.00
    8  -13    3     -0.16      0.00
    9  -13    3      0.43      0.00
   10  -13    3     -0.79      0.00
   11  -13    3      0.85      0.00
   12  -13    3     -0.37      0.00
   13  -13    3     -0.06      0.00
   -7  -12    3     -0.20      0.00
   -6  -12    3      0.48      0.00
   -5  -12    3     -1.12      0.00
   -4  -12    3      1.47      0.00
   -3  -12    3      0.14      0.00
   -2  -12    3     -1.09      0.00
   -1  -12    3     -0.02      0.00
    0  -12    3      2.02      0.00
    1  -12    3     -3.21      0.00
    2  -12    3      0.96      0.00
    3  -12    3      1.02      0.00
    4  -12    3      1.15      0.00
    5  -12    3     -3.78      0.00
    6  -12    3      3.37      0.00
    7  -12    3     -1.23      0.00
    8  -12    3      0.59      0.00
    9  -12    3     -1.05      0.00
   10  -12    3      1.11      0.00
   11  -12    3     -0.99      0.00
   12  -12    3      0.27      0.00
   13  -12    3      0.12      0.00
   14  -12    3      0.19      0.00
   -7  -11    3      0.10      0.00
   -6  -11    3     -1.06      0.00
   -5  -11    3      2.42      0.00
   -4  -11    3     -2.06      0.00
   -3  -11    3     -0.25      0.00
   -2  -11    3      0.49      0.00
   -1  -11    3      1.92      0.00
    0  -11    3     -4.35      0.00
    1  -11    3      2.69      0.00
    2  -11    3      2.26      0.00
    3  -11    3     -2.55      0.00
    4  -11    3     -2.09      0.00
    5  -11    3      4.55      0.00
    6  -11    3     -2.73      0.00
    7  -11    3      0.32      0.00
    8  -11    3     -0.17      0.00
    9  -11    3      0.64      0.00
   10  -11    3     -0.80      0.00
   11  -11    3      0.78      0.00
   12  -11    3     -0.17      0.00
   13  -11    3     -0.05      0.00
   14  -11    3     -0.13      0.00
   -8  -10    3     -0.65      0.00
   -7  -10    3     -0.44      0.00
   -6  -10    3      2.03      0.00
   -5  -10    3     -2.94      0.00
   -4  -10    3      0.93      0.00
   -3  -10    3      1.52      0.00
   -2  -10    3      0.49      0.00
   -1  -10    3     -5.34      0.00
    0  -10    3      5.98      0.00
    1  -10    3      0.83      0.00
    2  -10    3     -6.50      0.00
    3  -10    3      3.18      0.00
    4  -10    3      2.66      0.00
    5  -10    3     -3.20      0.00
    6  -10    3      0.05      0.00
    7  -10    3      1.80      0.00
    8  -10    3     -1.26      0.00
    9  -10    3      0.56      0.00
   10  -10    3     -0.19      0.00
   11  -10    3     -0.21      0.00
   12  -10    3      0.33      0.00
   13  -10    3     -0.24      0.00
   14  -10    3      0.00      0.00
   -9   -9    3     -0.79      0.00
   -8   -9    3      0.21      0.00
   -7   -9    3      1.28      0.00
   -6   -9    3     -2.36      0.00
   -5   -9    3      0.57      0.00
   -4   -9    3      4.16      0.00
   -3   -9    3     -5.38      0.00
   -2   -9    3     -1.31      0.00
   -1   -9    3      7.84      0.00
    0   -9    3     -3.38      0.00
    1   -9    3     -7.18      0.00
    2   -9    3      9.12      0.00
    3   -9    3     -1.61      0.00
    4   -9    3     -2.90      0.00
    5   -9    3      0.22      0.00
    6   -9    3      3.45      0.00
    7   -9    3     -4.20      0.00
    8   -9    3      3.07      0.00
    9   -9    3     -2.22      0.00
   10   -9    3      1.49      0.00
   11   -9    3     -0.16      0.00
   12   -9    3     -0.59      0.00
   13   -9    3      0.19      0.00
   14   -9    3      0.38      0.00
  -10   -8    3     -0.36      0.00
   -9   -8    3      0.09      0.00
   -8   -8    3      0.98      0.00
   -7   -8    3     -2.33      0.00
   -6   -8    3      1.04      0.00
   -5   -8    3      5.33      0.00
   -4   -8    3    -12.06      0.00
   -3   -8    3      9.15      0.00
   -2   -8    3      2.64      0.00
   -1   -8    3     -6.33      0.00
    0   -8    3     -4.74      0.00
    1   -8    3     13.95      0.00
    2   -8    3     -8.77      0.00
    3   -8    3     -1.01      0.00
    4   -8    3      1.81      0.00
    5   -8    3      3.02      0.00
    6   -8    3     -5.32      0.00
    7   -8    3      5.12      0.00
    8   -8    3     -4.30      0.00
    9   -8    3      3.44      0.00
   10   -8    3     -1.78      0.00
   11   -8    3     -0.15      0.00
   12   -8    3      0.29      0.00
   13   -8    3      0.54      0.00
   14   -8    3     -0.75      0.00
  -10   -7    3     -0.23      0.00
   -9   -7    3      1.16      0.00
   -8   -7    3     -2.63      0.00
   -7   -7    3      3.10      0.00
   -6   -7    3      2.06      0.00
   -5   -7    3    -12.13      0.00
   -4   -7    3     16.69      0.00
   -3   -7    3     -6.72      0.00
   -2   -7    3     -6.02      0.00
   -1   -7    3      1.11      0.00
    0   -7    3     14.34      0.00
    1   -7    3    -17.20      0.00
    2   -7    3      5.68      0.00
    3   -7    3      1.87      0.00
    4   -7    3      1.79      0.00
    5   -7    3     -5.20      0.00
    6   -7    3      4.35      0.00
    7   -7    3     -4.14      0.00
    8   -7    3      4.17      0.00
    9   -7    3     -2.66      0.00
   10   -7    3      0.10      0.00
   11   -7    3      0.73      0.00
   12   -7    3      0.55      0.00
   13   -7    3     -1.17      0.00
   14   -7    3      0.65      0.00
  -11   -6    3      0.10      0.00
  -10   -6    3      1.08      0.00
   -9   -6    3     -2.49      0.00
   -8   -6    3      4.30      0.00
   -7   -6    3     -2.68      0.00
   -6   -6    3     -6.26      0.00
   -5   -6    3     15.70      0.00
   -4   -6    3    -12.02      0.00
   -3   -6    3     -4.97      0.00
   -2   -6    3     11.60      0.00
   -1   -6    3      4.14      0.00
    0   -6    3    -18.82      0.00
    1   -6    3     13.32      0.00
    2   -6    3     -0.75      0.00
    3   -6    3      0.25      0.00
    4   -6    3     -5.93      0.00
    5   -6    3      4.43      0.00
    6   -6    3     -1.37      0.00
    7   -6    3      2.38      0.00
    8   -6    3     -2.37      0.00
    9   -6    3     -0.52      0.00
   10   -6    3      2.47      0.00
   11   -6    3     -0.96      0.00
   12   -6    3     -1.10      0.00
   13   -6    3      1.14      0.00
   14   -6    3     -0.34      0.00
  -11   -5    3      0.48      0.00
  -10   -5    3     -1.70      0.00
   -9   -5    3      3.65      0.00
   -8   -5    3     -4.97      0.00
   -7   -5    3      0.14      0.00
   -6   -5    3     10.18      0.00
   -5   -5    3    -12.70      0.00
   -4   -5    3     -3.27      0.00
   -3   -5    3     22.48      0.00
   -2   -5    3    -17.25      0.00
   -1   -5    3     -5.59      0.00
    0   -5    3     13.22      0.00
    1   -5    3     -1.74      0.00
    2   -5    3     -3.80      0.00
    3   -5    3     -3.50      0.00
    4   -5    3      5.61      0.00
    5   -5    3      0.71      0.00
    6   -5    3     -1.93      0.00
    7   -5    3     -1.13      0.00
    8   -5    3     -0.27      0.00
    9   -5    3      3.93      0.00
   10   -5    3     -3.83      0.00
   11   -5    3      0.78      0.00
   12   -5    3      1.08      0.00
   13   -5    3     -0.95      0.00
   14   -5    3      0.39      0.00
  -12   -4    3      0.17      0.00
  -11   -4    3     -0.72      0.00
  -10   -4    3      1.82      0.00
   -9   -4    3     -3.94      0.00
   -8   -4    3      3.27      0.00
   -7   -4    3      4.44      0.00
   -6   -4    3    -11.83      0.00
   -5   -4    3      2.07      0.00
   -4   -4    3     24.20      0.00
   -3   -4    3    -37.09      0.00
   -2   -4    3     19.24      0.00
   -1   -4    3      1.35      0.00
    0   -4    3      2.79      0.00
    1   -4    3    -12.71      0.00
    2   -4    3      5.13      0.00
    3   -4    3      3.96      0.00
    4   -4    3      1.85      0.00
    5   -4    3     -8.15      0.00
    6   -4    3      3.41      0.00
    7   -4    3      1.10      0.00
    8   -4    3      2.12      0.00
    9   -4    3     -5.02      0.00
   10   -4    3      3.09      0.00
   11   -4    3     -0.18      0.00
   12   -4    3     -1.07      0.00
   13   -4    3      0.94      0.00
  -12   -3    3     -0.53      0.00
  -11   -3    3      0.50      0.00
  -10   -3    3     -1.63      0.00
   -9   -3    3      2.83      0.00
   -8   -3    3      0.80      0.00
   -7   -3    3     -9.64      0.00
   -6   -3    3      9.86      0.00
   -5   -3    3     12.41      0.00
   -4   -3    3    -39.38      0.00
   -3   -3    3     38.03      0.00
   -2   -3    3    -13.78      0.00
   -1   -3    3      6.33      0.00
    0   -3    3    -20.88      0.00
    1   -3    3     20.29      0.00
    2   -3    3     -3.13      0.00
    3   -3    3      1.88      0.00
    4   -3    3    -13.42      0.00
    5   -3    3     12.77      0.00
    6   -3    3     -1.46      0.00
    7   -3    3     -2.19      0.00
    8   -3    3     -2.45      0.00
    9   -3    3      3.69      0.00
   10   -3    3     -1.14      0.00
   11   -3    3     -0.84      0.00
   12   -3    3      1.15      0.00
   13   -3    3     -0.58      0.00
  -13   -2    3     -0.49      0.00
  -12   -2    3      0.39      0.00
  -11   -2    3     -0.24      0.00
  -10   -2    3      1.49      0.00
   -9   -2    3     -1.03      0.00
   -8   -2    3     -5.29      0.00
   -7   -2    3     13.03      0.00
   -6   -2    3     -4.57      0.00
   -5   -2    3    -22.53      0.00
   -4   -2    3     37.20      0.00
   -3   -2    3    -20.34      0.00
   -2   -2    3      0.33      0.00
   -1   -2    3     -9.98      0.00
    0   -2    3     25.22      0.00
    1   -2    3    -12.66      0.00
    2   -2    3      0.55      0.00
    3   -2    3    -12.86      0.00
    4   -2    3     22.22      0.00
    5   -2    3    -10.87      0.00
    6   -2    3     -3.25      0.00
    7   -2    3      3.16      0.00
    8   -2    3      2.12      0.00
    9   -2    3     -1.78      0.00
   10   -2    3     -0.64      0.00
   11   -2    3      1.59      0.00
   12   -2    3     -0.67      0.00
   13   -2    3     -0.18      0.00
  -13   -1    3      0.21      0.00
  -12   -1    3      0.41      0.00
  -11   -1    3      0.04      0.00
  -10   -1    3     -1.51      0.00
   -9   -1    3     -0.53      0.00
   -8   -1    3      8.41      0.00
   -7   -1    3    -12.54      0.00
   -6   -1    3     -2.14      0.00
   -5   -1    3     22.18      0.00
   -4   -1    3    -17.55      0.00
   -3   -1    3     -7.31      0.00
   -2   -1    3     15.34      0.00
   -1   -1    3      2.60      0.00
    0   -1    3     -6.72      0.00
    1   -1    3     -8.06      0.00
    2   -1    3      0.78      0.00
    3   -1    3     21.54      0.00
    4   -1    3    -21.74      0.00
    5   -1    3      2.61      0.00
    6   -1    3      7.88      0.00
    7   -1    3     -2.64      0.00
    8   -1    3     -2.09      0.00
    9   -1    3      0.60      0.00
   10   -1    3      1.36      0.00
   11   -1    3     -1.29      0.00
   12   -1    3     -0.18      0.00
   13   -1    3      0.54      0.00
  -13    0    3      0.73      0.00
  -12    0    3     -1.49      0.00
  -11    0    3     -0.04      0.00
  -10    0    3      1.47      0.00
   -9    0    3      2.17      0.00
   -8    0    3     -9.84      0.00
   -7    0    3      8.18      0.00
   -6    0    3      7.41      0.00
   -5    0    3    -12.85      0.00
   -4    0    3     -6.52      0.00
   -3    0    3     27.98      0.00
   -2    0    3    -24.95      0.00
   -1    0    3     14.09      0.00
    0    0    3    -24.14      0.00
    1    0    3     27.84      0.00
    2    0    3     -0.64      0.00
    3    0    3    -20.56      0.00
    4    0    3     10.05      0.00
    5    0    3      8.61      0.00
    6    0    3     -9.80      0.00
    7    0    3      0.54      0.00
    8    0    3      2.49      0.00
    9    0    3     -0.41      0.00
   10    0    3     -0.90      0.00
   11    0    3      0.38      0.00
   12    0    3      0.45      0.00
  -14    1    3      0.48      0.00
  -13    1    3     -1.72      0.00
  -12    1    3      1.71      0.00
  -11    1    3      0.69      0.00
  -10    1    3     -1.13      0.00
   -9    1    3     -4.24      0.00
   -8    1    3      9.53      0.00
   -7    1    3     -2.38      0.00
   -6    1    3     -8.85      0.00
   -5    1    3      1.33      0.00
   -4    1    3     20.87      0.00
   -3    1    3    -31.20      0.00
   -2    1    3     25.22      0.00
   -1    1    3    -30.34      0.00
    0    1    3     45.25      0.00
    1    1    3    -31.73      0.00
    2    1    3     -1.75      0.00
    3    1    3     10.20      0.00
    4    1    3      7.48      0.00
    5    1    3    -17.39      0.00
    6    1    3      8.20      0.00
    7    1    3      2.10      0.00
    8    1    3     -3.16      0.00
    9    1    3      0.96      0.00
   10    1    3      0.01      0.00
   11    1    3      0.03      0.00
   12    1    3     -0.06      0.00
  -14    2    3     -0.90      0.00
  -13    2    3      1.81      0.00
  -12    2    3     -0.50      0.00
  -11    2    3     -1.71      0.00
  -10    2    3      0.31      0.00
   -9    2    3      5.71      0.00
   -8    2    3     -7.09      0.00
   -7    2    3     -2.24      0.00
   -6    2    3      6.79      0.00
   -5    2    3      5.80      0.00
   -4    2    3    -19.90      0.00
   -3    2    3     19.09      0.00
   -2    2    3    -19.25      0.00
   -1    2    3     36.44      0.00
    0    2    3    -42.57      0.00
    1    2    3     16.73      0.00
    2    2    3      6.34      0.00
    3    2    3      2.70      0.00
    4    2    3    -20.89      0.00
    5    2    3     18.97      0.00
    6    2    3     -4.10      0.00
    7    2    3     -4.07      0.00
    8    2    3      3.42      0.00
    9    2    3     -1.21      0.00
   10    2    3      0.20      0.00
   11    2    3      0.29      0.00
  -14    3    3      1.06      0.00
  -13    3    3     -0.65      0.00
  -12    3    3     -1.23      0.00
  -11    3    3      2.02      0.00
  -10    3    3      0.83      0.00
   -9    3    3     -5.29      0.00
   -8    3    3      3.01      0.00
   -7    3    3      4.78      0.00
   -6    3    3     -4.27      0.00
   -5    3    3     -5.14      0.00
   -4    3    3      6.66      0.00
   -3    3    3     -1.46      0.00
   -2    3    3     11.84      0.00
   -1    3    3    -28.75      0.00
    0    3    3     19.49      0.00
    1    3    3      6.45      0.00
    2    3    3     -9.80      0.00
    3    3    3    -11.46      0.00
    4    3    3     23.11      0.00
    5    3    3    -12.87      0.00
    6    3    3     -0.65      0.00
    7    3    3      4.63      0.00
    8    3    3     -2.35      0.00
    9    3    3      0.26      0.00
   10    3    3      0.49      0.00
   11    3    3     -0.67      0.00
  -14    4    3     -0.64      0.00
  -13    4    3     -0.96      0.00
  -12    4    3      2.12      0.00
  -11    4    3     -1.37      0.00
  -10    4    3     -1.48      0.00
   -9    4    3      3.05      0.00
   -8    4    3      1.08      0.00
   -7    4    3     -5.82      0.00
   -6    4    3      3.88      0.00
   -5    4    3     -2.11      0.00
   -4    4    3      9.46      0.00
   -3    4    3    -10.01      0.00
   -2    4    3     -6.47      0.00
   -1    4    3     11.65      0.00
    0    4    3      8.38      0.00
    1    4    3    -22.77      0.00
    2    4    3      8.62      0.00
    3    4    3     13.14      0.00
    4    4    3    -15.00      0.00
    5    4    3      3.11      0.00
    6    4    3      4.54      0.00
    7    4    3     -3.88      0.00
    8    4    3      0.37      0.00
    9    4    3      1.03      0.00
   10    4    3     -1.09      0.00
  -15    5    3     -0.71      0.00
  -14    5    3     -0.09      0.00
  -13    5    3      1.68      0.00
  -12    5    3     -1.77      0.00
  -11    5    3      0.56      0.00
  -10    5    3      1.10      0.00
   -9    5    3     -0.22      0.00
   -8    5    3     -3.78      0.00
   -7    5    3      6.06      0.00
   -6    5    3     -5.69      0.00
   -5    5    3     10.41      0.00
   -4    5    3    -17.21      0.00
   -3    5    3      8.69      0.00
   -2    5    3      4.53      0.00
   -1    5    3      4.75      0.00
    0    5    3    -24.77      0.00
    1    5    3     24.27      0.00
    2    5    3     -3.83      0.00
    3    5    3     -8.76      0.00
    4    5    3      3.27      0.00
    5    5    3      5.25      0.00
    6    5    3     -6.61      0.00
    7    5    3      2.57      0.00
    8    5    3      0.86      0.00
    9    5    3     -1.24      0.00
   10    5    3      0.89      0.00
  -15    6    3      0.46      0.00
  -14    6    3      0.50      0.00
  -13    6    3     -1.16      0.00
  -12    6    3      0.69      0.00
  -11    6    3      0.13      0.00
  -10    6    3     -0.34      0.00
   -9    6    3     -1.72      0.00
   -8    6    3      4.55      0.00
   -7    6    3     -5.69      0.00
   -6    6    3      7.82      0.00
   -5    6    3    -13.63      0.00
   -4    6    3     12.38      0.00
   -3    6    3      1.15      0.00
   -2    6    3     -4.41      0.00
   -1    6    3    -12.25      0.00
    0    6    3     23.97      0.00
    1    6    3    -14.54      0.00
    2    6    3     -0.73      0.00
    3    6    3      2.51      0.00
    4    6    3      5.08      0.00
    5    6    3     -8.86      0.00
    6    6    3      6.07      0.00
    7    6    3     -1.17      0.00
    8    6    3     -0.98      0.00
    9    6    3      0.73      0.00
  -15    7    3     -0.08      0.00
  -14    7    3     -0.43      0.00
  -13    7    3      0.28      0.00
  -12    7    3      0.34      0.00
  -11    7    3     -0.76      0.00
  -10    7    3      0.11      0.00
   -9    7    3      1.86      0.00
   -8    7    3     -3.42      0.00
   -7    7    3      4.69      0.00
   -6    7    3     -8.05      0.00
   -5    7    3      9.70      0.00
   -4    7    3     -1.12      0.00
   -3    7    3     -9.16      0.00
   -2    7    3      3.44      0.00
   -1    7    3     10.90      0.00
    0    7    3    -13.18      0.00
    1    7    3      3.10      0.00
    2    7    3      3.15      0.00
    3    7    3      1.05      0.00
    4    7    3     -6.94      0.00
    5    7    3      7.19      0.00
    6    7    3     -3.26      0.00
    7    7    3     -0.21      0.00
    8    7    3      1.06      0.00
  -15    8    3      0.12      0.00
  -14    8    3      0.06      0.00
  -13    8    3      0.23      0.00
  -12    8    3     -0.72      0.00
  -11    8    3      0.88      0.00
  -10    8    3     -0.37      0.00
   -9    8    3     -0.50      0.00
   -8    8    3      1.24      0.00
   -7    8    3     -3.19      0.00
   -6    8    3      5.51      0.00
   -5    8    3     -1.89      0.00
   -4    8    3     -7.57      0.00
   -3    8    3     10.21      0.00
   -2    8    3     -1.21      0.00
   -1    8    3     -6.30      0.00
    0    8    3      3.02      0.00
    1    8    3      3.59      0.00
    2    8    3     -3.87      0.00
    3    8    3     -1.00      0.00
    4    8    3      3.98      0.00
    5    8    3     -2.69      0.00
    6    8    3      0.18      0.00
    7    8    3      1.23      0.00
    8    8    3     -1.30      0.00
  -15    9    3     -0.49      0.00
  -14    9    3      0.41      0.00
  -13    9    3     -0.50      0.00
  -12    9    3      0.47      0.00
  -11    9    3     -0.38      0.00
  -10    9    3      0.68      0.00
   -9    9    3     -1.09      0.00
   -8    9    3      0.58      0.00
   -7    9    3      1.57      0.00
   -6    9    3     -1.54      0.00
   -5    9    3     -4.36      0.00
   -4    9    3      9.74      0.00
   -3    9    3     -6.61      0.00
   -2    9    3     -0.96      0.00
   -1    9    3      2.70      0.00
    0    9    3      1.84      0.00
    1    9    3     -4.80      0.00
    2    9    3      3.15      0.00
    3    9    3     -0.26      0.00
    4    9    3     -0.20      0.00
    5    9    3     -0.92      0.00
    6    9    3      1.39      0.00
    7    9    3     -1.52      0.00
  -14   10    3     -0.71      0.00
  -13   10    3      0.68      0.00
  -12   10    3     -0.16      0.00
  -11   10    3      0.05      0.00
  -10   10    3     -0.92      0.00
   -9   10    3      1.74      0.00
   -8   10    3     -1.21      0.00
   -7   10    3     -0.20      0.00
   -6   10    3     -1.51      0.00
   -5   10    3      6.09      0.00
   -4   10    3     -7.00      0.00
   -3   10    3      2.19      0.00
   -2   10    3      2.14      0.00
   -1   10    3     -0.86      0.00
    0   10    3     -2.25      0.00
    1   10    3      2.61      0.00
    2   10    3     -1.27      0.00
    3   10    3      0.78      0.00
    4   10    3     -1.68      0.00
    5   10    3      1.88      0.00
    6   10    3     -1.45      0.00
    7   10    3      1.16      0.00
  -14   11    3      0.52      0.00
  -13   11    3     -0.48      0.00
  -12   11    3      0.06      0.00
  -11   11    3     -0.20      0.00
  -10   11    3      0.87      0.00
   -9   11    3     -1.26      0.00
   -8   11    3      0.80      0.00
   -7   11    3     -0.53      0.00
   -6   11    3      2.47      0.00
   -5   11    3     -4.51      0.00
   -4   11    3      3.08      0.00
   -3   11    3      0.66      0.00
   -2   11    3     -1.95      0.00
   -1   11    3      0.15      0.00
    0   11    3      0.62      0.00
    1   11    3      0.10      0.00
    2   11    3     -0.25      0.00
    3   11    3     -0.83      0.00
    4   11    3      1.68      0.00
    5   11    3     -1.13      0.00
    6   11    3      0.81      0.00
  -14   12    3     -0.14      0.00
  -13   12    3      0.07      0.00
  -12   12    3      0.01      0.00
  -11   12    3      0.20      0.00
  -10   12    3     -0.40      0.00
   -9   12    3      0.32      0.00
   -8   12    3     -0.05      0.00
   -7   12    3      0.45      0.00
   -6   12    3     -1.75      0.00
   -5   12    3      2.18      0.00
   -4   12    3     -0.66      0.00
   -3   12    3     -1.01      0.00
   -2   12    3      0.66      0.00
   -1   12    3      0.03      0.00
    0   12    3      0.56      0.00
    1   12    3     -0.92      0.00
    2   12    3      0.20      0.00
    3   12    3      1.04      0.00
    4   12    3     -1.07      0.00
    5   12    3      0.20      0.00
  -14   13    3      0.09      0.00
  -13   13    3      0.03      0.00
  -12   13    3     -0.15      0.00
  -11   13    3      0.15      0.00
  -10   13    3     -0.08      0.00
   -9   13    3      0.23      0.00
   -8   13    3     -0.36      0.00
   -7   13    3      0.01      0.00
   -6   13    3      0.44      0.00
   -5   13    3     -0.43      0.00
   -4   13    3      0.00      0.00
   -3   13    3      0.05      0.00
   -2   13    3      0.31      0.00
   -1   13    3     -0.11      0.00
    0   13    3     -0.11      0.00
    1   13    3      0.01      0.00
    2   13    3      0.49      0.00
    3   13    3     -1.11      0.00
    4   13    3      0.54      0.00
  -13   14    3      0.16      0.00
  -12   14    3      0.23      0.00
  -11   14    3     -0.37      0.00
  -10   14    3      0.20      0.00
   -9   14    3     -0.20      0.00
   -8   14    3      0.19      0.00
   -7   14    3     -0.25      0.00
   -6   14    3      0.48      0.00
   -5   14    3     -0.40      0.00
   -4   14    3     -0.04      0.00
   -3   14    3      0.32      0.00
   -2   14    3     -0.14      0.00
   -1   14    3      0.27      0.00
    0   14    3     -0.77      0.00
    1   14    3      0.57      0.00
    2   14    3     -0.55      0.00
    3   14    3      0.72      0.00
  -13   15    3     -0.16      0.00
  -12   15    3     -0.23      0.00
  -11   15    3      0.34      0.00
  -10   15    3     -0.17      0.00
   -9   15    3      0.04      0.00
   -8   15    3      0.05      0.00
   -7   15    3      0.27      0.00
   -6   15    3     -0.63      0.00
   -5   15    3      0.32      0.00
   -4   15    3      0.20      0.00
   -3   15    3     -0.06      0.00
   -2   15    3     -0.21      0.00
   -1   15    3     -0.39      0.00
    0   15    3      0.64      0.00
    1   15    3     -0.14      0.00
    2   15    3      0.24      0.00
  -12   16    3      0.30      0.00
  -11   16    3     -0.33      0.00
  -10   16    3      0.11      0.00
   -9   16    3      0.06      0.00
   -8   16    3     -0.02      0.00
   -7   16    3     -0.33      0.00
   -6   16    3      0.39      0.00
   -5   16    3      0.04      0.00
   -4   16    3     -0.29      0.00
   -3   16    3      0.01      0.00
   -2   16    3      0.04      0.00
   -1   16    3      0.22      0.00
    0   16    3      0.09      0.00
  -11   17    3      0.34      0.00
  -10   17    3      0.07      0.00
   -9   17    3     -0.19      0.00
   -8   17    3     -0.07      0.00
   -7   17    3      0.33      0.00
   -6   17    3     -0.19      0.00
   -5   17    3     -0.09      0.00
   -4   17    3      0.14      0.00
   -3   17    3     -0.04      0.00
   -2   17    3      0.04      0.00
   -9   18    3      0.28      0.00
   -6   18    3      0.01      0.00
   -5   18    3      0.07      0.00
   -4   18    3      0.00      0.00
    3  -19    4     -0.12      0.00
    4  -19    4      0.18      0.00
    5  -19    4     -0.04      0.00
    6  -19    4      0.10      0.00
    0  -18    4     -0.03      0.00
    1  -18    4      0.02      0.00
    2  -18    4     -0.15      0.00
    3  -18    4      0.30      0.00
    4  -18    4     -0.03      0.00
    5  -18    4     -0.06      0.00
    6  -18    4     -0.38      0.00
    7  -18    4      0.71      0.00
    8  -18    4     -0.68      0.00
    9  -18    4      0.25      0.00
   10  -18    4      0.24      0.00
   -1  -17    4      0.24      0.00
    0  -17    4     -0.29      0.00
    1  -17    4      0.01      0.00
    2  -17    4      0.38      0.00
    3  -17    4     -0.41      0.00
    4  -17    4      0.02      0.00
    5  -17    4     -0.14      0.00
    6  -17    4      0.83      0.00
    7  -17    4     -1.12      0.00
    8  -17    4      0.94      0.00
    9  -17    4     -0.57      0.00
   10  -17    4      0.25      0.00
   11  -17    4     -0.07      0.00
   -2  -16    4      0.27      0.00
   -1  -16    4     -0.64      0.00
    0  -16    4      0.57      0.00
    1  -16    4     -0.08      0.00
    2  -16    4     -0.37      0.00
    3  -16    4      0.42      0.00
    4  -16    4     -0.21      0.00
    5  -16    4      0.43      0.00
    6  -16    4     -0.81      0.00
    7  -16    4      0.79      0.00
    8  -16    4     -0.77      0.00
    9  -16    4      0.70      0.00
   10  -16    4     -0.35      0.00
   11  -16    4     -0.01      0.00
   12  -16    4      0.09      0.00
   -4  -15    4      0.10      0.00
   -3  -15    4      0.26      0.00
   -2  -15    4     -0.59      0.00
   -1  -15    4      0.72      0.00
    0  -15    4     -0.44      0.00
    1  -15    4      0.03      0.00
    2  -15    4      0.10      0.00
    3  -15    4     -0.19      0.00
    4  -15    4      0.17      0.00
    5  -15    4     -0.10      0.00
    6  -15    4     -0.06      0.00
    7  -15    4      0.04      0.00
    8  -15    4      0.30      0.00
    9  -15    4     -0.18      0.00
   10  -15    4     -0.27      0.00
   11  -15    4      0.41      0.00
   12  -15    4     -0.22      0.00
   13  -15    4      0.01      0.00
   -5  -14    4     -0.05      0.00
   -4  -14    4      0.46      0.00
   -3  -14    4     -0.87      0.00
   -2  -14    4      0.67      0.00
   -1  -14    4     -0.40      0.00
    0  -14    4     -0.09      0.00
    1  -14    4      0.07      0.00
    2  -14    4      0.28      0.00
    3  -14    4     -0.20      0.00
    4  -14    4      0.55      0.00
    5  -14    4     -1.21      0.00
    6  -14    4      1.30      0.00
    7  -14    4     -0.60      0.00
    8  -14    4      0.23      0.00
    9  -14    4     -0.78      0.00
   10  -14    4      0.99      0.00
   11  -14    4     -0.77      0.00
   12  -14    4      0.36      0.00
   13  -14    4      0.05      0.00
   -6  -13    4     -0.26      0.00
   -5  -13    4      0.58      0.00
   -4  -13    4     -1.57      0.00
   -3  -13    4      1.45      0.00
   -2  -13    4     -0.66      0.00
   -1  -13    4      0.02      0.00
    0  -13    4      0.51      0.00
    1  -13    4      0.00      0.00
    2  -13    4     -0.26      0.00
    3  -13    4      0.42      0.00
    4  -13    4     -1.90      0.00
    5  -13    4      2.90      0.00
    6  -13    4     -1.93      0.00
    7  -13    4      0.36      0.00
    8  -13    4     -0.48      0.00
    9  -13    4      1.33      0.00
   10  -13    4     -1.27      0.00
   11  -13    4      1.01      0.00
   12  -13    4     -0.29      0.00
   13  -13    4     -0.26      0.00
   -7  -12    4      0.01      0.00
   -6  -12    4      0.29      0.00
   -5  -12    4     -1.53      0.00
   -4  -12    4      2.61      0.00
   -3  -12    4     -1.75      0.00
   -2  -12    4      0.73      0.00
   -1  -12    4     -0.05      0.00
    0  -12    4     -0.17      0.00
    1  -12    4      0.13      0.00
    2  -12    4     -0.85      0.00
    3  -12    4     -0.33      0.00
    4  -12    4      3.19      0.00
    5  -12    4     -3.53      0.00
    6  -12    4      0.97      0.00
    7  -12    4      0.86      0.00
    8  -12    4      0.02      0.00
    9  -12    4     -1.04      0.00
   10  -12    4      1.15      0.00
   11  -12    4     -0.95      0.00
   12  -12    4     -0.02      0.00
   13  -12    4      0.31      0.00
   -8  -11    4      0.39      0.00
   -7  -11    4     -0.13      0.00
   -6  -11    4     -0.58      0.00
   -5  -11    4      2.20      0.00
   -4  -11    4     -2.38      0.00
   -3  -11    4      0.95      0.00
   -2  -11    4     -0.66      0.00
   -1  -11    4      1.13      0.00
    0  -11    4     -0.79      0.00
    1  -11    4     -1.54      0.00
    2  -11    4      2.90      0.00
    3  -11    4      0.38      0.00
    4  -11    4     -3.55      0.00
    5  -11    4      1.82      0.00
    6  -11    4      2.00      0.00
    7  -11    4     -2.98      0.00
    8  -11    4      1.01      0.00
    9  -11    4      0.36      0.00
   10  -11    4     -0.60      0.00
   11  -11    4      0.34      0.00
   12  -11    4      0.12      0.00
   13  -11    4      0.09      0.00
   14  -11    4     -0.24      0.00
   -8  -10    4     -0.37      0.00
   -7  -10    4      0.22      0.00
   -6  -10    4      0.44      0.00
   -5  -10    4     -0.83      0.00
   -4  -10    4     -0.97      0.00
   -3  -10    4      1.97      0.00
   -2  -10    4      0.56      0.00
   -1  -10    4     -2.95      0.00
    0  -10    4      0.33      0.00
    1  -10    4      4.91      0.00
    2  -10    4     -4.43      0.00
    3  -10    4     -1.29      0.00
    4  -10    4      2.72      0.00
    5  -10    4      1.91      0.00
    6  -10    4     -5.85      0.00
    7  -10    4      4.99      0.00
    8  -10    4     -1.82      0.00
    9  -10    4      0.33      0.00
   10  -10    4     -0.40      0.00
   11  -10    4      0.31      0.00
   12  -10    4      0.19      0.00
   13  -10    4     -0.32      0.00
   14  -10    4     -0.13      0.00
   -9   -9    4      0.01      0.00
   -8   -9    4      0.20      0.00
   -7   -9    4     -0.57      0.00
   -6   -9    4      1.03      0.00
   -5   -9    4     -3.54      0.00
   -4   -9    4      6.87      0.00
   -3   -9    4     -5.12      0.00
   -2   -9    4     -1.56      0.00
   -1   -9    4      3.34      0.00
    0   -9    4      4.02      0.00
    1   -9    4     -9.33      0.00
    2   -9    4      3.93      0.00
    3   -9    4      3.07      0.00
    4   -9    4     -0.95      0.00
    5   -9    4     -5.74      0.00
    6   -9    4      8.01      0.00
    7   -9    4     -5.23      0.00
    8   -9    4      1.83      0.00
    9   -9    4     -0.93      0.00
   10   -9    4      1.09      0.00
   11   -9    4     -0.33      0.00
   12   -9    4     -0.15      0.00
   13   -9    4     -0.29      0.00
   14   -9    4      0.61      0.00
  -10   -8    4      0.77      0.00
   -9   -8    4     -0.91      0.00
   -8   -8    4      0.04      0.00
   -7   -8    4      0.96      0.00
   -6   -8    4     -3.53      0.00
   -5   -8    4      8.44      0.00
   -4   -8    4    -10.20      0.00
   -3   -8    4      3.43      0.00
   -2   -8    4      4.58      0.00
   -1   -8    4     -0.08      0.00
    0   -8    4    -11.69      0.00
    1   -8    4     12.09      0.00
    2   -8    4     -0.87      0.00
    3   -8    4     -4.53      0.00
    4   -8    4     -1.83      0.00
    5   -8    4      7.84      0.00
    6   -8    4     -6.76      0.00
    7   -8    4      3.14      0.00
    8   -8    4     -0.92      0.00
    9   -8    4      0.70      0.00
   10   -8    4     -0.45      0.00
   11   -8    4      0.07      0.00
   12   -8    4     -0.75      0.00
   13   -8    4      1.13      0.00
   14   -8    4     -0.57      0.00
  -10   -7    4     -1.89      0.00
   -9   -7    4      1.50      0.00
   -8   -7    4     -0.39      0.00
   -7   -7    4     -1.34      0.00
   -6   -7    4      5.74      0.00
   -5   -7    4     -9.58      0.00
   -4   -7    4      5.45      0.00
   -3   -7    4      5.97      0.00
   -2   -7    4     -8.55      0.00
   -1   -7    4     -6.17      0.00
    0   -7    4     17.88      0.00
    1   -7    4     -9.62      0.00
    2   -7    4     -4.49      0.00
    3   -7    4      4.29      0.00
    4   -7    4      5.17      0.00
    5   -7    4     -7.25      0.00
    6   -7    4      2.90      0.00
    7   -7    4     -0.01      0.00
    8   -7    4     -0.86      0.00
    9   -7    4      1.11      0.00
   10   -7    4     -1.11      0.00
   11   -7    4     -0.22      0.00
   12   -7    4      1.66      0.00
   13   -7    4     -1.17      0.00
   14   -7    4      0.12      0.00
  -11   -6    4     -1.65      0.00
  -10   -6    4      2.17      0.00
   -9   -6    4     -1.30      0.00
   -8   -6    4      0.35      0.00
   -7   -6    4      2.38      0.00
   -6   -6    4     -6.55      0.00
   -5   -6    4      4.68      0.00
   -4   -6    4      7.95      0.00
   -3   -6    4    -19.66      0.00
   -2   -6    4     10.40      0.00
   -1   -6    4     12.07      0.00
    0   -6    4    -16.66      0.00
    1   -6    4     -0.09      0.00
    2   -6    4     10.57      0.00
    3   -6    4     -2.24      0.00
    4   -6    4     -6.61      0.00
    5   -6    4      3.64      0.00
    6   -6    4      1.14      0.00
    7   -6    4     -2.16      0.00
    8   -6    4      2.81      0.00
    9   -6    4     -3.33      0.00
   10   -6    4      2.01      0.00
   11   -6    4      0.57      0.00
   12   -6    4     -1.50      0.00
   13   -6    4      0.61      0.00
  -11   -5    4      1.83      0.00
  -10   -5    4     -1.23      0.00
   -9   -5    4      0.38      0.00
   -8   -5    4      0.87      0.00
   -7   -5    4     -4.37      0.00
   -6   -5    4      5.28      0.00
   -5   -5    4      5.67      0.00
   -4   -5    4    -25.04      0.00
   -3   -5    4     29.51      0.00
   -2   -5    4     -6.93      0.00
   -1   -5    4    -14.13      0.00
    0   -5    4      5.37      0.00
    1   -5    4     14.50      0.00
    2   -5    4    -14.21      0.00
    3   -5    4      0.17      0.00
    4   -5    4      3.58      0.00
    5   -5    4      1.79      0.00
    6   -5    4     -3.12      0.00
    7   -5    4      2.21      0.00
    8   -5    4     -3.53      0.00
    9   -5    4      3.75      0.00
   10   -5    4     -1.35      0.00
   11   -5    4     -0.67      0.00
   12   -5    4      0.69      0.00
   13   -5    4     -0.16      0.00
  -12   -4    4      1.38      0.00
  -11   -4    4     -0.99      0.00
  -10   -4    4     -0.18      0.00
   -9   -4    4      0.99      0.00
   -8   -4    4     -3.26      0.00
   -7   -4    4      6.49      0.00
   -6   -4    4     -1.68      0.00
   -5   -4    4    -18.18      0.00
   -4   -4    4     36.66      0.00
   -3   -4    4    -26.51      0.00
   -2   -4    4     -3.39      0.00
   -1   -4    4     10.87      0.00
    0   -4    4     12.36      0.00
    1   -4    4    -26.30      0.00
    2   -4    4     13.38      0.00
    3   -4    4     -0.71      0.00
    4   -4    4      3.00      0.00
    5   -4    4     -5.68      0.00
    6   -4    4      1.90      0.00
    7   -4    4     -0.52      0.00
    8   -4    4      2.74      0.00
    9   -4    4     -2.19      0.00
   10   -4    4     -0.12      0.00
   11   -4    4      0.74      0.00
   12   -4    4     -0.13      0.00
   13   -4    4     -0.21      0.00
  -12   -3    4     -1.08      0.00
  -11   -3    4     -0.16      0.00
  -10   -3    4      1.11      0.00
   -9   -3    4     -2.31      0.00
   -8   -3    4      5.70      0.00
   -7   -3    4     -7.55      0.00
   -6   -3    4     -3.58      0.00
   -5   -3    4     26.48      0.00
   -4   -3    4    -32.62      0.00
   -3   -3    4      6.59      0.00
   -2   -3    4     18.19      0.00
   -1   -3    4     -4.10      0.00
    0   -3    4    -26.43      0.00
    1   -3    4     27.47      0.00
    2   -3    4     -9.02      0.00
    3   -3    4      4.31      0.00
    4   -3    4     -8.46      0.00
    5   -3    4      4.83      0.00
    6   -3    4      1.78      0.00
    7   -3    4     -1.08      0.00
    8   -3    4     -1.84      0.00
    9   -3    4      0.48      0.00
   10   -3    4      1.22      0.00
   11   -3    4     -0.91      0.00
   12   -3    4     -0.26      0.00
   13   -3    4      0.72      0.00
  -13   -2    4     -0.74      0.00
  -12   -2    4      0.16      0.00
  -11   -2    4      0.90      0.00
  -10   -2    4     -1.20      0.00
   -9   -2    4      3.01      0.00
   -8   -2    4     -7.12      0.00
   -7   -2    4      6.40      0.00
   -6   -2    4      8.99      0.00
   -5   -2    4    -24.43      0.00
   -4   -2    4     10.77      0.00
   -3   -2    4     22.69      0.00
   -2   -2    4    -30.30      0.00
   -1   -2    4     -1.63      0.00
    0   -2    4     25.90      0.00
    1   -2    4    -14.74      0.00
    2   -2    4      2.52      0.00
    3   -2    4     -6.98      0.00
    4   -2    4      7.98      0.00
    5   -2    4      0.71      0.00
    6   -2    4     -5.21      0.00
    7   -2    4      0.69      0.00
    8   -2    4      1.89      0.00
    9   -2    4      0.36      0.00
   10   -2    4     -1.59      0.00
   11   -2    4      0.74      0.00
   12   -2    4      0.79      0.00
   13   -2    4     -0.91      0.00
  -13   -1    4      0.07      0.00
  -12   -1    4      0.95      0.00
  -11   -1    4     -0.94      0.00
  -10   -1    4      0.70      0.00
   -9   -1    4     -3.36      0.00
   -8   -1    4      7.33      0.00
   -7   -1    4     -2.54      0.00
   -6   -1    4    -12.57      0.00
   -5   -1    4     12.29      0.00
   -4   -1    4     17.35      0.00
   -3   -1    4    -44.36      0.00
   -2   -1    4     31.94      0.00
   -1   -1    4      2.21      0.00
    0   -1    4     -8.65      0.00
    1   -1    4     -6.63      0.00
    2   -1    4      5.59      0.00
    3   -1    4      3.73      0.00
    4   -1    4     -0.27      0.00
    5   -1    4     -7.67      0.00
    6   -1    4      5.40      0.00
    7   -1    4      1.91      0.00
    8   -1    4     -2.42      0.00
    9   -1    4     -0.61      0.00
   10   -1    4      1.43      0.00
   11   -1    4     -0.27      0.00
   12   -1    4     -0.88      0.00
  -13    0    4      0.77      0.00
  -12    0    4     -1.40      0.00
  -11    0    4      0.23      0.00
  -10    0    4     -0.28      0.00
   -9    0    4      4.13      0.00
   -8    0    4     -6.39      0.00
   -7    0    4     -2.77      0.00
   -6    0    4     12.53      0.00
   -5    0    4      2.88      0.00
   -4    0    4    -35.24      0.00
   -3    0    4     45.62      0.00
   -2    0    4    -21.75      0.00
   -1    0    4      2.60      0.00
    0    0    4    -14.48      0.00
    1    0    4     24.19      0.00
    2    0    4    -12.51      0.00
    3    0    4      5.19      0.00
    4    0    4    -10.94      0.00
    5    0    4     11.85      0.00
    6    0    4     -1.91      0.00
    7    0    4     -4.97      0.00
    8    0    4      2.74      0.00
    9    0    4      0.49      0.00
   10    0    4     -0.97      0.00
   11    0    4      0.11      0.00
   12    0    4      0.28      0.00
  -14    1    4      0.20      0.00
  -13    1    4     -1.02      0.00
  -12    1    4      0.61      0.00
  -11    1    4      0.78      0.00
  -10    1    4      0.59      0.00
   -9    1    4     -5.07      0.00
   -8    1    4      3.93      0.00
   -7    1    4      7.21      0.00
   -6    1    4     -8.91      0.00
   -5    1    4    -13.05      0.00
   -4    1    4     34.84      0.00
   -3    1    4    -27.68      0.00
   -2    1    4      6.28      0.00
   -1    1    4     -8.70      0.00
    0    1    4     27.35      0.00
    1    1    4    -26.35      0.00
    2    1    4     13.45      0.00
    3    1    4    -13.80      0.00
    4    1    4     18.70      0.00
    5    1    4    -10.70      0.00
    6    1    4     -2.66      0.00
    7    1    4      6.23      0.00
    8    1    4     -2.32      0.00
    9    1    4     -0.42      0.00
   10    1    4      0.70      0.00
   11    1    4     -0.39      0.00
  -14    2    4     -0.33      0.00
  -13    2    4      0.30      0.00
  -12    2    4      0.83      0.00
  -11    2    4     -1.14      0.00
  -10    2    4     -1.63      0.00
   -9    2    4      4.81      0.00
   -8    2    4      0.16      0.00
   -7    2    4     -9.53      0.00
   -6    2    4      4.48      0.00
   -5    2    4     14.21      0.00
   -4    2    4    -19.39      0.00
   -3    2    4      2.48      0.00
   -2    2    4      5.84      0.00
   -1    2    4     10.33      0.00
    0    2    4    -21.42      0.00
    1    2    4     12.49      0.00
    2    2    4     -7.83      0.00
    3    2    4     16.47      0.00
    4    2    4    -17.73      0.00
    5    2    4      4.84      0.00
    6    2    4      5.43      0.00
    7    2    4     -4.80      0.00
    8    2    4      0.50      0.00
    9    2    4      1.25      0.00
   10    2    4     -0.97      0.00
   11    2    4      0.61      0.00
  -14    3    4      0.17      0.00
  -13    3    4      0.98      0.00
  -12    3    4     -1.76      0.00
  -11    3    4      0.49      0.00
  -10    3    4      2.49      0.00
   -9    3    4     -2.58      0.00
   -8    3    4     -4.69      0.00
   -7    3    4      9.96      0.00
   -6    3    4     -2.08      0.00
   -5    3    4     -7.54      0.00
   -4    3    4     -0.97      0.00
   -3    3    4     15.83      0.00
   -2    3    4     -9.95      0.00
   -1    3    4     -4.77      0.00
    0    3    4      2.40      0.00
    1    3    4      5.85      0.00
    2    3    4      0.98      0.00
    3    3    4    -12.35      0.00
    4    3    4      8.74      0.00
    5    3    4      2.56      0.00
    6    3    4     -5.98      0.00
    7    3    4      1.91      0.00
    8    3    4      2.14      0.00
    9    3    4     -2.43      0.00
   10    3    4      1.26      0.00
   11    3    4     -0.47      0.00
  -14    4    4      0.27      0.00
  -13    4    4     -1.80      0.00
  -12    4    4      1.53      0.00
  -11    4    4      0.52      0.00
  -10    4    4     -2.22      0.00
   -9    4    4     -0.83      0.00
   -8    4    4      7.79      0.00
   -7    4    4     -8.85      0.00
   -6    4    4      1.86      0.00
   -5    4    4     -1.49      0.00
   -4    4    4     14.23      0.00
   -3    4    4    -18.54      0.00
   -2    4    4      7.08      0.00
   -1    4    4     -4.63      0.00
    0    4    4     15.06      0.00
    1    4    4    -15.60      0.00
    2    4    4      2.28      0.00
    3    4    4      4.57      0.00
    4    4    4      2.25      0.00
    5    4    4     -7.98      0.00
    6    4    4      5.32      0.00
    7    4    4      0.61      0.00
    8    4    4     -3.56      0.00
    9    4    4      2.29      0.00
   10    4    4     -0.81      0.00
  -14    5    4     -0.60      0.00
  -13    5    4      1.43      0.00
  -12    5    4     -0.34      0.00
  -11    5    4     -1.31      0.00
  -10    5    4      0.93      0.00
   -9    5    4      3.78      0.00
   -8    5    4     -8.43      0.00
   -7    5    4      6.56      0.00
   -6    5    4     -2.32      0.00
   -5    5    4      6.63      0.00
   -4    5    4    -13.78      0.00
   -3    5    4      8.27      0.00
   -2    5    4     -2.12      0.00
   -1    5    4     11.26      0.00
    0    5    4    -20.14      0.00
    1    5    4     13.24      0.00
    2    5    4     -1.86      0.00
    3    5    4      2.20      0.00
    4    5    4     -8.91      0.00
    5    5    4      9.34      0.00
    6    5    4     -3.64      0.00
    7    5    4     -2.02      0.00
    8    5    4      2.93      0.00
    9    5    4     -0.90      0.00
  -15    6    4      0.29      0.00
  -14    6    4      0.48      0.00
  -13    6    4     -0.30      0.00
  -12    6    4     -1.02      0.00
  -11    6    4      1.72      0.00
  -10    6    4      0.32      0.00
   -9    6    4     -4.81      0.00
   -8    6    4      6.68      0.00
   -7    6    4     -3.90      0.00
   -6    6    4      2.31      0.00
   -5    6    4     -5.33      0.00
   -4    6    4      3.72      0.00
   -3    6    4      3.45      0.00
   -2    6    4     -0.23      0.00
   -1    6    4    -11.66      0.00
    0    6    4     13.65      0.00
    1    6    4     -4.54      0.00
    2    6    4     -0.39      0.00
    3    6    4     -4.44      0.00
    4    6    4      8.90      0.00
    5    6    4     -6.56      0.00
    6    6    4      0.94      0.00
    7    6    4      2.47      0.00
    8    6    4     -1.67      0.00
    9    6    4      0.03      0.00
  -15    7    4     -0.27      0.00
  -14    7    4     -0.03      0.00
  -13    7    4     -0.56      0.00
  -12    7    4      1.56      0.00
  -11    7    4     -1.45      0.00
  -10    7    4     -0.79      0.00
   -9    7    4      3.44      0.00
   -8    7    4     -3.41      0.00
   -7    7    4      1.57      0.00
   -6    7    4     -1.19      0.00
   -5    7    4     -0.16      0.00
   -4    7    4      5.97      0.00
   -3    7    4     -7.74      0.00
   -2    7    4     -0.86      0.00
   -1    7    4      7.89      0.00
    0    7    4     -3.79      0.00
    1    7    4     -3.32      0.00
    2    7    4      2.99      0.00
    3    7    4      2.35      0.00
    4    7    4     -4.43      0.00
    5    7    4      1.81      0.00
    6    7    4      1.41      0.00
    7    7    4     -2.14      0.00
    8    7    4      0.97      0.00
  -15    8    4      0.53      0.00
  -14    8    4     -0.44      0.00
  -13    8    4      0.78      0.00
  -12    8    4     -1.03      0.00
  -11    8    4      0.52      0.00
  -10    8    4      0.48      0.00
   -9    8    4     -0.84      0.00
   -8    8    4      0.10      0.00
   -7    8    4      0.28      0.00
   -6    8    4     -1.08      0.00
   -5    8    4      5.39      0.00
   -4    8    4     -9.19      0.00
   -3    8    4      4.93      0.00
   -2    8    4      3.06      0.00
   -1    8    4     -3.66      0.00
    0    8    4     -2.89      0.00
    1    8    4      6.71      0.00
    2    8    4     -4.19      0.00
    3    8    4      0.53      0.00
    4    8    4     -0.20      0.00
    5    8    4      1.74      0.00
    6    8    4     -2.14      0.00
    7    8    4      1.45      0.00
    8    8    4     -0.53      0.00
  -15    9    4     -0.67      0.00
  -14    9    4      0.69      0.00
  -13    9    4     -0.70      0.00
  -12    9    4      0.29      0.00
  -11    9    4      0.15      0.00
  -10    9    4      0.14      0.00
   -9    9    4     -1.05      0.00
   -8    9    4      1.68      0.00
   -7    9    4     -1.50      0.00
   -6    9    4      3.31      0.00
   -5    9    4     -7.23      0.00
   -4    9    4      6.61      0.00
   -3    9    4     -0.03      0.00
   -2    9    4     -4.18      0.00
   -1    9    4      0.62      0.00
    0    9    4      4.90      0.00
    1    9    4     -5.53      0.00
    2    9    4      2.82      0.00
    3    9    4     -1.33      0.00
    4    9    4      2.10      0.00
    5    9    4     -2.47      0.00
    6    9    4      1.74      0.00
    7    9    4     -0.99      0.00
  -15   10    4      0.47      0.00
  -14   10    4     -0.53      0.00
  -13   10    4      0.46      0.00
  -12   10    4     -0.03      0.00
  -11   10    4     -0.05      0.00
  -10   10    4     -0.49      0.00
   -9   10    4      1.21      0.00
   -8   10    4     -1.47      0.00
   -7   10    4      1.73      0.00
   -6   10    4     -4.03      0.00
   -5   10    4      5.63      0.00
   -4   10    4     -2.11      0.00
   -3   10    4     -3.17      0.00
   -2   10    4      3.35      0.00
   -1   10    4      1.22      0.00
    0   10    4     -3.70      0.00
    1   10    4      2.17      0.00
    2   10    4     -0.33      0.00
    3   10    4      0.52      0.00
    4   10    4     -1.50      0.00
    5   10    4      1.37      0.00
    6   10    4     -1.12      0.00
  -14   11    4      0.10      0.00
  -13   11    4     -0.01      0.00
  -12   11    4     -0.05      0.00
  -11   11    4     -0.17      0.00
  -10   11    4      0.31      0.00
   -9   11    4     -0.28      0.00
   -8   11    4      0.23      0.00
   -7   11    4     -1.11      0.00
   -6   11    4      3.03      0.00
   -5   11    4     -2.64      0.00
   -4   11    4     -0.96      0.00
   -3   11    4      3.22      0.00
   -2   11    4     -1.06      0.00
   -1   11    4     -1.89      0.00
    0   11    4      1.57      0.00
    1   11    4      0.28      0.00
    2   11    4     -0.91      0.00
    3   11    4      0.05      0.00
    4   11    4      0.44      0.00
    5   11    4     -0.21      0.00
  -14   12    4      0.12      0.00
  -13   12    4     -0.30      0.00
  -12   12    4      0.25      0.00
  -11   12    4     -0.06      0.00
  -10   12    4      0.18      0.00
   -9   12    4     -0.59      0.00
   -8   12    4      0.68      0.00
   -7   12    4      0.32      0.00
   -6   12    4     -1.25      0.00
   -5   12    4      0.24      0.00
   -4   12    4      1.49      0.00
   -3   12    4     -1.14      0.00
   -2   12    4     -0.89      0.00
   -1   12    4      1.47      0.00
    0   12    4     -0.33      0.00
    1   12    4     -0.70      0.00
    2   12    4      0.64      0.00
    3   12    4      0.16      0.00
    4   12    4     -0.10      0.00
    5   12    4     -0.28      0.00
  -14   13    4      0.02      0.00
  -13   13    4      0.18      0.00
  -12   13    4     -0.33      0.00
  -11   13    4      0.33      0.00
  -10   13    4     -0.45      0.00
   -9   13    4      0.82      0.00
   -8   13    4     -0.74      0.00
   -7   13    4      0.19      0.00
   -6   13    4     -0.23      0.00
   -5   13    4      0.72      0.00
   -4   13    4     -0.49      0.00
   -3   13    4     -0.55      0.00
   -2   13    4      1.00      0.00
   -1   13    4     -0.56      0.00
    0   13    4      0.14      0.00
    1   13    4      0.30      0.00
    2   13    4     -0.08      0.00
    3   13    4     -0.49      0.00
  -13   14    4      0.02      0.00
  -12   14    4      0.20      0.00
  -11   14    4     -0.26      0.00
  -10   14    4      0.36      0.00
   -9   14    4     -0.52      0.00
   -8   14    4      0.37      0.00
   -7   14    4     -0.39      0.00
   -6   14    4      0.66      0.00
   -5   14    4     -0.32      0.00
   -4   14    4     -0.52      0.00
   -3   14    4      0.66      0.00
   -2   14    4     -0.01      0.00
   -1   14    4     -0.07      0.00
    0   14    4     -0.08      0.00
    1   14    4     -0.17      0.00
    2   14    4     -0.21      0.00
  -12   15    4     -0.22      0.00
  -11   15    4      0.13      0.00
  -10   15    4     -0.04      0.00
   -9   15    4      0.10      0.00
   -8   15    4     -0.16      0.00
   -7   15    4      0.35      0.00
   -6   15    4     -0.16      0.00
   -5   15    4     -0.54      0.00
   -4   15    4      0.81      0.00
   -3   15    4     -0.08      0.00
   -2   15    4     -0.55      0.00
   -1   15    4      0.31      0.00
    0   15    4     -0.21      0.00
    1   15    4      0.13      0.00
  -11   16    4     -0.07      0.00
  -10   16    4     -0.28      0.00
   -9   16    4      0.13      0.00
   -8   16    4      0.21      0.00
   -7   16    4     -0.19      0.00
   -6   16    4     -0.38      0.00
   -5   16    4      0.80      0.00
   -4   16    4     -0.43      0.00
   -3   16    4     -0.33      0.00
   -2   16    4      0.58      0.00
   -1   16    4     -0.40      0.00
   -7   17    4      0.11      0.00
   -6   17    4      0.41      0.00
   -5   17    4     -0.46      0.00
   -4   17    4     -0.04      0.00
   -3   17    4      0.53      0.00
   -7   18    4     -0.20      0.00
   -6   18    4     -0.20      0.00
    3  -19    5      0.10      0.00
    7  -19    5     -0.62      0.00
    8  -19    5      0.50      0.00
    0  -18    5      0.12      0.00
    1  -18    5     -0.05      0.00
    2  -18    5      0.02      0.00
    3  -18    5     -0.14      0.00
    4  -18    5      0.31      0.00
    5  -18    5      0.09      0.00
    6  -18    5     -0.80      0.00
    7  -18    5      0.93      0.00
    8  -18    5     -0.49      0.00
    9  -18    5     -0.07      0.00
   -1  -17    5      0.47      0.00
    0  -17    5     -0.34      0.00
    1  -17    5      0.05      0.00
    2  -17    5      0.11      0.00
    3  -17    5     -0.03      0.00
    4  -17    5     -0.10      0.00
    5  -17    5     -0.39      0.00
    6  -17    5      0.89      0.00
    7  -17    5     -0.59      0.00
    8  -17    5      0.11      0.00
    9  -17    5      0.08      0.00
   10  -17    5     -0.06      0.00
   11  -17    5     -0.01      0.00
   -3  -16    5     -0.30      0.00
   -2  -16    5      0.63      0.00
   -1  -16    5     -0.47      0.00
    0  -16    5     -0.11      0.00
    1  -16    5      0.41      0.00
    2  -16    5     -0.25      0.00
    3  -16    5     -0.11      0.00
    4  -16    5      0.15      0.00
    5  -16    5      0.36      0.00
    6  -16    5     -0.37      0.00
    7  -16    5     -0.16      0.00
    8  -16    5      0.32      0.00
    9  -16    5     -0.31      0.00
   10  -16    5      0.32      0.00
   -4  -15    5     -0.33      0.00
   -3  -15    5      0.96      0.00
   -2  -15    5     -0.79      0.00
   -1  -15    5     -0.22      0.00
    0  -15    5      1.18      0.00
    1  -15    5     -1.01      0.00
    2  -15    5     -0.07      0.00
    3  -15    5      0.88      0.00
    4  -15    5     -0.80      0.00
    5  -15    5      0.37      0.00
    6  -15    5     -0.46      0.00
    7  -15    5      0.61      0.00
    8  -15    5     -0.62      0.00
    9  -15    5      0.85      0.00
   10  -15    5     -0.67      0.00
   11  -15    5      0.27      0.00
   12  -15    5     -0.19      0.00
   -5  -14    5     -0.36      0.00
   -4  -14    5      1.41      0.00
   -3  -14    5     -1.75      0.00
   -2  -14    5      0.48      0.00
   -1  -14    5      1.30      0.00
    0  -14    5     -2.22      0.00
    1  -14    5      1.08      0.00
    2  -14    5      0.84      0.00
    3  -14    5     -1.73      0.00
    4  -14    5      1.70      0.00
    5  -14    5     -1.35      0.00
    6  -14    5      0.86      0.00
    7  -14    5     -0.39      0.00
    8  -14    5      0.79      0.00
    9  -14    5     -1.25      0.00
   10  -14    5      0.74      0.00
   11  -14    5     -0.48      0.00
   12  -14    5      0.34      0.00
   -6  -13    5     -0.03      0.00
   -5  -13    5      1.19      0.00
   -4  -13    5     -2.75      0.00
   -3  -13    5      2.06      0.00
   -2  -13    5      0.21      0.00
   -1  -13    5     -2.20      0.00
    0  -13    5      2.39      0.00
    1  -13    5     -0.34      0.00
    2  -13    5     -1.37      0.00
    3  -13    5      1.99      0.00
    4  -13    5     -2.19      0.00
    5  -13    5      1.45      0.00
    6  -13    5      0.01      0.00
    7  -13    5     -0.52      0.00
    8  -13    5     -0.61      0.00
    9  -13    5      1.07      0.00
   10  -13    5     -0.65      0.00
   11  -13    5      0.69      0.00
   12  -13    5     -0.12      0.00
   -7  -12    5      0.51      0.00
   -6  -12    5      0.01      0.00
   -5  -12    5     -2.10      0.00
   -4  -12    5      3.11      0.00
   -3  -12    5     -1.11      0.00
   -2  -12    5     -1.26      0.00
   -1  -12    5      2.23      0.00
    0  -12    5     -1.19      0.00
    1  -12    5     -0.48      0.00
    2  -12    5      1.06      0.00
    3  -12    5     -1.71      0.00
    4  -12    5      1.69      0.00
    5  -12    5      0.33      0.00
    6  -12    5     -2.42      0.00
    7  -12    5      2.00      0.00
    8  -12    5      0.03      0.00
    9  -12    5     -0.58      0.00
   10  -12    5      0.41      0.00
   11  -12    5     -0.32      0.00
   12  -12    5     -0.23      0.00
   13  -12    5      0.06      0.00
   -8  -11    5      0.71      0.00
   -7  -11    5     -1.04      0.00
   -6  -11    5      0.01      0.00
   -5  -11    5      1.94      0.00
   -4  -11    5     -1.05      0.00
   -3  -11    5     -1.62      0.00
   -2  -11    5      2.19      0.00
   -1  -11    5     -0.79      0.00
    0  -11    5     -0.44      0.00
    1  -11    5      0.07      0.00
    2  -11    5     -0.13      0.00
    3  -11    5      1.30      0.00
    4  -11    5      0.10      0.00
    5  -11    5     -3.80      0.00
    6  -11    5      5.44      0.00
    7  -11    5     -3.19      0.00
    8  -11    5      0.24      0.00
    9  -11    5      0.25      0.00
   10  -11    5      0.30      0.00
   11  -11    5     -0.54      0.00
   13  -11    5      0.32      0.00
   -9  -10    5      0.45      0.00
   -8  -10    5     -1.34      0.00
   -7  -10    5      1.88      0.00
   -6  -10    5     -0.61      0.00
   -5  -10    5      0.39      0.00
   -4  -10    5     -3.35      0.00
   -3  -10    5      4.70      0.00
   -2  -10    5     -1.73      0.00
   -1  -10    5     -1.20      0.00
    0  -10    5      0.03      0.00
    1  -10    5      2.05      0.00
    2  -10    5     -0.34      0.00
    3  -10    5     -1.10      0.00
    4  -10    5     -2.64      0.00
    5  -10    5      7.19      0.00
    6  -10    5     -6.88      0.00
    7  -10    5      2.75      0.00
    8  -10    5      0.28      0.00
    9  -10    5      0.03      0.00
   10  -10    5     -1.21      0.00
   11  -10    5      0.96      0.00
   12  -10    5      0.01      0.00
   13  -10    5     -0.03      0.00
   -9   -9    5     -0.36      0.00
   -8   -9    5      2.10      0.00
   -7   -9    5     -2.41      0.00
   -6   -9    5      1.58      0.00
   -5   -9    5     -3.56      0.00
   -4   -9    5      6.48      0.00
   -3   -9    5     -4.50      0.00
   -2   -9    5     -0.76      0.00
   -1   -9    5      0.91      0.00
    0   -9    5      4.11      0.00
    1   -9    5     -4.38      0.00
    2   -9    5     -0.93      0.00
    3   -9    5      1.30      0.00
    4   -9    5      5.03      0.00
    5   -9    5     -8.35      0.00
    6   -9    5      4.93      0.00
    7   -9    5     -0.20      0.00
    8   -9    5     -1.27      0.00
    9   -9    5     -0.34      0.00
   10   -9    5      1.46      0.00
   11   -9    5     -0.77      0.00
   12   -9    5      0.40      0.00
   13   -9    5     -0.72      0.00
  -10   -8    5      1.13      0.00
   -9   -8    5      0.45      0.00
   -8   -8    5     -2.23      0.00
   -7   -8    5      1.69      0.00
   -6   -8    5     -1.72      0.00
   -5   -8    5      3.96      0.00
   -4   -8    5     -3.76      0.00
   -3   -8    5     -1.33      0.00
   -2   -8    5      3.75      0.00
   -1   -8    5      3.43      0.00
    0   -8    5     -9.64      0.00
    1   -8    5      3.60      0.00
    2   -8    5      4.60      0.00
    3   -8    5     -1.34      0.00
    4   -8    5     -6.89      0.00
    5   -8    5      6.56      0.00
    6   -8    5     -0.18      0.00
    7   -8    5     -3.26      0.00
    8   -8    5      2.31      0.00
    9   -8    5      0.07      0.00
   10   -8    5     -0.78      0.00
   11   -8    5      0.70      0.00
   12   -8    5     -1.19      0.00
   13   -8    5      0.92      0.00
  -11   -7    5      1.49      0.00
  -10   -7    5     -1.00      0.00
   -9   -7    5     -1.20      0.00
   -8   -7    5      1.59      0.00
   -7   -7    5     -0.23      0.00
   -6   -7    5      0.29      0.00
   -5   -7    5      0.37      0.00
   -4   -7    5     -5.36      0.00
   -3   -7    5     10.42      0.00
   -2   -7    5     -4.41      0.00
   -1   -7    5     -9.44      0.00
    0   -7    5     10.42      0.00
    1   -7    5      3.34      0.00
    2   -7    5     -9.64      0.00
    3   -7    5      0.00      0.00
    4   -7    5      7.91      0.00
    5   -7    5     -2.70      0.00
    6   -7    5     -4.51      0.00
    7   -7    5      5.41      0.00
    8   -7    5     -2.98      0.00
    9   -7    5      0.84      0.00
   10   -7    5     -0.05      0.00
   11   -7    5     -0.76      0.00
   12   -7    5      1.10      0.00
   13   -7    5     -0.30      0.00
  -11   -6    5     -1.29      0.00
  -10   -6    5     -0.63      0.00
   -9   -6    5      2.27      0.00
   -8   -6    5     -0.95      0.00
   -7   -6    5     -0.68      0.00
   -6   -6    5      2.17      0.00
   -5   -6    5     -7.78      0.00
   -4   -6    5     16.48      0.00
   -3   -6    5    -16.56      0.00
   -2   -6    5      0.62      0.00
   -1   -6    5     12.25      0.00
    0   -6    5     -1.80      0.00
    1   -6    5    -15.38      0.00
    2   -6    5     12.75      0.00
    3   -6    5      2.98      0.00
    4   -6    5     -6.87      0.00
    5   -6    5     -1.77      0.00
    6   -6    5      6.45      0.00
    7   -6    5     -4.77      0.00
    8   -6    5      2.50      0.00
    9   -6    5     -1.14      0.00
   10   -6    5      0.24      0.00
   11   -6    5      0.31      0.00
   12   -6    5      0.06      0.00
   13   -6    5     -0.45      0.00
  -11   -5    5     -0.10      0.00
  -10   -5    5      2.67      0.00
   -9   -5    5     -2.83      0.00
   -8   -5    5      0.85      0.00
   -7   -5    5      0.66      0.00
   -6   -5    5     -4.71      0.00
   -5   -5    5     14.97      0.00
   -4   -5    5    -23.02      0.00
   -3   -5    5     13.19      0.00
   -2   -5    5      7.70      0.00
   -1   -5    5     -8.69      0.00
    0   -5    5    -14.28      0.00
    1   -5    5     26.07      0.00
    2   -5    5    -10.59      0.00
    3   -5    5     -5.86      0.00
    4   -5    5      3.14      0.00
    5   -5    5      5.17      0.00
    6   -5    5     -5.10      0.00
    7   -5    5      1.96      0.00
    8   -5    5     -0.91      0.00
    9   -5    5      0.31      0.00
   10   -5    5      0.13      0.00
   11   -5    5      0.40      0.00
   12   -5    5     -1.11      0.00
   13   -5    5      0.88      0.00
  -12   -4    5      0.63      0.00
  -11   -4    5      1.85      0.00
  -10   -4    5     -3.64      0.00
   -9   -4    5      2.59      0.00
   -8   -4    5     -1.17      0.00
   -7   -4    5     -0.07      0.00
   -6   -4    5      6.63      0.00
   -5   -4    5    -18.35      0.00
   -4   -4    5     18.35      0.00
   -3   -4    5      2.49      0.00
   -2   -4    5    -17.61      0.00
   -1   -4    5     -0.74      0.00
    0   -4    5     29.67      0.00
    1   -4    5    -27.61      0.00
    2   -4    5      3.00      0.00
    3   -4    5      6.86      0.00
    4   -4    5      1.24      0.00
    5   -4    5     -5.72      0.00
    6   -4    5      1.84      0.00
    7   -4    5      0.59      0.00
    8   -4    5     -0.20      0.00
    9   -4    5      0.58      0.00
   10   -4    5     -0.51      0.00
   11   -4    5     -0.60      0.00
   12   -4    5      1.37      0.00
  -12   -3    5      0.47      0.00
  -11   -3    5     -2.93      0.00
  -10   -3    5      3.15      0.00
   -9   -3    5     -1.87      0.00
   -8   -3    5      1.70      0.00
   -7   -3    5     -0.42      0.00
   -6   -3    5     -7.78      0.00
   -5   -3    5     14.47      0.00
   -4   -3    5     -0.22      0.00
   -3   -3    5    -25.05      0.00
   -2   -3    5     23.18      0.00
   -1   -3    5     12.12      0.00
    0   -3    5    -34.34      0.00
    1   -3    5     16.00      0.00
    2   -3    5      7.63      0.00
    3   -3    5     -6.71      0.00
    4   -3    5     -2.93      0.00
    5   -3    5      3.11      0.00
    6   -3    5      1.01      0.00
    7   -3    5     -0.76      0.00
    8   -3    5     -0.14      0.00
    9   -3    5     -0.87      0.00
   10   -3    5      0.75      0.00
   11   -3    5      0.39      0.00
   12   -3    5     -1.24      0.00
  -13   -2    5     -0.23      0.00
  -12   -2    5     -1.67      0.00
  -11   -2    5      2.84      0.00
  -10   -2    5     -1.74      0.00
   -9   -2    5      1.21      0.00
   -8   -2    5     -2.19      0.00
   -7   -2    5     -0.42      0.00
   -6   -2    5      8.12      0.00
   -5   -2    5     -3.06      0.00
   -4   -2    5    -23.70      0.00
   -3   -2    5     41.28      0.00
   -2   -2    5    -19.04      0.00
   -1   -2    5    -19.40      0.00
    0   -2    5     22.24      0.00
    1   -2    5      6.59      0.00
    2   -2    5    -18.94      0.00
    3   -2    5      7.87      0.00
    4   -2    5      0.69      0.00
    5   -2    5      0.47      0.00
    6   -2    5     -1.06      0.00
    7   -2    5     -1.50      0.00
    8   -2    5      0.90      0.00
    9   -2    5      1.12      0.00
   10   -2    5     -0.98      0.00
   11   -2    5     -0.19      0.00
   12   -2    5      0.91      0.00
  -13   -1    5     -0.56      0.00
  -12   -1    5      2.25      0.00
  -11   -1    5     -1.75      0.00
  -10   -1    5      0.33      0.00
   -9   -1    5     -1.15      0.00
   -8   -1    5      2.05      0.00
   -7   -1    5      3.22      0.00
   -6   -1    5     -6.98      0.00
   -5   -1    5    -10.75      0.00
   -4   -1    5     39.11      0.00
   -3   -1    5    -39.50      0.00
   -2   -1    5      5.32      0.00
   -1   -1    5     17.72      0.00
    0   -1    5      3.06      0.00
    1   -1    5    -30.88      0.00
    2   -1    5     27.44      0.00
    3   -1    5    -10.64      0.00
    4   -1    5      3.53      0.00
    5   -1    5     -2.01      0.00
    6   -1    5     -2.13      0.00
    7   -1    5      4.19      0.00
    8   -1    5     -0.94      0.00
    9   -1    5     -1.40      0.00
   10   -1    5      1.04      0.00
   11   -1    5     -0.06      0.00
   12   -1    5     -0.21      0.00
  -13    0    5      0.97      0.00
  -12    0    5     -1.75      0.00
  -11    0    5      0.41      0.00
  -10    0    5      0.13      0.00
   -9    0    5      1.73      0.00
   -8    0    5     -0.61      0.00
   -7    0    5     -6.61      0.00
   -6    0    5      3.76      0.00
   -5    0    5     19.77      0.00
   -4    0    5    -36.89      0.00
   -3    0    5     19.52      0.00
   -2    0    5     11.35      0.00
   -1    0    5     -7.83      0.00
    0    0    5    -27.36      0.00
    1    0    5     42.85      0.00
    2    0    5    -27.47      0.00
    3    0    5     11.88      0.00
    4    0    5     -6.29      0.00
    5    0    5      0.51      0.00
    6    0    5      5.64      0.00
    7    0    5     -4.75      0.00
    8    0    5      0.18      0.00
    9    0    5      1.36      0.00
   10    0    5     -0.82      0.00
   11    0    5      0.37      0.00
  -13    1    5     -0.65      0.00
  -12    1    5      0.56      0.00
  -11    1    5      0.24      0.00
  -10    1    5      0.56      0.00
   -9    1    5     -1.86      0.00
   -8    1    5     -2.51      0.00
   -7    1    5      8.71      0.00
   -6    1    5      0.30      0.00
   -5    1    5    -19.99      0.00
   -4    1    5     19.58      0.00
   -3    1    5      7.55      0.00
   -2    1    5    -22.11      0.00
   -1    1    5     -3.61      0.00
    0    1    5     35.16      0.00
    1    1    5    -34.07      0.00
    2    1    5     16.65      0.00
    3    1    5     -8.54      0.00
    4    1    5      4.83      0.00
    5    1    5      2.47      0.00
    6    1    5     -5.92      0.00
    7    1    5      2.18      0.00
    8    1    5      1.43      0.00
    9    1    5     -1.55      0.00
   10    1    5      0.65      0.00
   11    1    5     -0.43      0.00
  -14    2    5      0.16      0.00
  -13    2    5     -0.22      0.00
  -12    2    5      0.46      0.00
  -11    2    5      0.05      0.00
  -10    2    5     -1.39      0.00
   -9    2    5      0.25      0.00
   -8    2    5      6.50      0.00
   -7    2    5     -8.86      0.00
   -6    2    5     -2.96      0.00
   -5    2    5     12.59      0.00
   -4    2    5      2.65      0.00
   -3    2    5    -27.29      0.00
   -2    2    5     21.91      0.00
   -1    2    5      9.21      0.00
    0    2    5    -23.04      0.00
    1    2    5     11.12      0.00
    2    2    5     -0.99      0.00
    3    2    5      1.27      0.00
    4    2    5      0.72      0.00
    5    2    5     -4.90      0.00
    6    2    5      3.07      0.00
    7    2    5      1.73      0.00
    8    2    5     -3.55      0.00
    9    2    5      2.13      0.00
   10    2    5     -0.58      0.00
  -14    3    5     -0.31      0.00
  -13    3    5      1.05      0.00
  -12    3    5     -0.69      0.00
  -11    3    5     -0.74      0.00
  -10    3    5      1.20      0.00
   -9    3    5      2.90      0.00
   -8    3    5     -9.35      0.00
   -7    3    5      6.92      0.00
   -6    3    5      3.77      0.00
   -5    3    5     -2.64      0.00
   -4    3    5    -18.39      0.00
   -3    3    5     30.54      0.00
   -2    3    5    -12.86      0.00
   -1    3    5     -6.62      0.00
    0    3    5      2.35      0.00
    1    3    5      9.59      0.00
    2    3    5    -10.05      0.00
    3    3    5      6.08      0.00
    4    3    5     -6.85      0.00
    5    3    5      5.72      0.00
    6    3    5     -0.10      0.00
    7    3    5     -4.26      0.00
    8    3    5      4.46      0.00
    9    3    5     -1.75      0.00
   10    3    5      0.15      0.00
  -14    4    5      0.53      0.00
  -13    4    5     -1.11      0.00
  -12    4    5     -0.03      0.00
  -11    4    5      1.32      0.00
  -10    4    5      0.16      0.00
   -9    4    5     -5.92      0.00
   -8    4    5      9.33      0.00
   -7    4    5     -3.22      0.00
   -6    4    5     -3.85      0.00
   -5    4    5     -4.14      0.00
   -4    4    5     20.66      0.00
   -3    4    5    -18.85      0.00
   -2    4    5      2.42      0.00
   -1    4    5     -0.30      0.00
    0    4    5     12.03      0.00
    1    4    5    -16.91      0.00
    2    4    5     12.18      0.00
    3    4    5     -9.53      0.00
    4    4    5      9.28      0.00
    5    4    5     -4.68      0.00
    6    4    5     -1.48      0.00
    7    4    5      4.54      0.00
    8    4    5     -3.12      0.00
    9    4    5      0.09      0.00
  -14    5    5     -0.46      0.00
  -13    5    5      0.22      0.00
  -12    5    5      1.28      0.00
  -11    5    5     -1.56      0.00
  -10    5    5     -1.79      0.00
   -9    5    5      7.02      0.00
   -8    5    5     -6.56      0.00
   -7    5    5     -0.62      0.00
   -6    5    5      3.50      0.00
   -5    5    5      5.20      0.00
   -4    5    5    -11.60      0.00
   -3    5    5      3.26      0.00
   -2    5    5      2.85      0.00
   -1    5    5      5.49      0.00
    0    5    5    -13.77      0.00
    1    5    5     11.83      0.00
    2    5    5     -7.48      0.00
    3    5    5      7.56      0.00
    4    5    5     -6.75      0.00
    5    5    5      2.08      0.00
    6    5    5      2.31      0.00
    7    5    5     -3.40      0.00
    8    5    5      0.90      0.00
    9    5    5      1.10      0.00
  -15    6    5      0.22      0.00
  -14    6    5      0.02      0.00
  -13    6    5      0.84      0.00
  -12    6    5     -2.03      0.00
  -11    6    5      1.19      0.00
  -10    6    5      2.53      0.00
   -9    6    5     -5.31      0.00
   -8    6    5      2.38      0.00
   -7    6    5      2.93      0.00
   -6    6    5     -2.63      0.00
   -5    6    5     -2.16      0.00
   -4    6    5      0.53      0.00
   -3    6    5      5.30      0.00
   -2    6    5     -2.16      0.00
   -1    6    5     -5.90      0.00
    0    6    5      6.69      0.00
    1    6    5     -1.99      0.00
    2    6    5      0.50      0.00
    3    6    5     -2.27      0.00
    4    6    5      1.74      0.00
    5    6    5      0.92      0.00
    6    6    5     -2.54      0.00
    7    6    5      1.64      0.00
    8    6    5      0.43      0.00
  -15    7    5     -0.35      0.00
  -14    7    5      0.43      0.00
  -13    7    5     -1.19      0.00
  -12    7    5      1.57      0.00
  -11    7    5     -0.22      0.00
  -10    7    5     -1.92      0.00
   -9    7    5      1.69      0.00
   -8    7    5      1.63      0.00
   -7    7    5     -3.76      0.00
   -6    7    5      2.16      0.00
   -5    7    5     -1.68      0.00
   -4    7    5      4.94      0.00
   -3    7    5     -4.73      0.00
   -2    7    5     -0.91      0.00
   -1    7    5      2.92      0.00
    0    7    5      1.63      0.00
    1    7    5     -5.39      0.00
    2    7    5      4.25      0.00
    3    7    5     -2.12      0.00
    4    7    5      2.19      0.00
    5    7    5     -2.73      0.00
    6    7    5      1.81      0.00
    7    7    5     -0.10      0.00
    8    7    5     -0.74      0.00
  -15    8    5      0.42      0.00
  -14    8    5     -0.57      0.00
  -13    8    5      0.90      0.00
  -12    8    5     -0.54      0.00
  -11    8    5     -0.55      0.00
  -10    8    5      0.66      0.00
   -9    8    5      1.36      0.00
   -8    8    5     -3.87      0.00
   -7    8    5      3.83      0.00
   -6    8    5     -2.71      0.00
   -5    8    5      3.92      0.00
   -4    8    5     -4.18      0.00
   -3    8    5      0.08      0.00
   -2    8    5      2.88      0.00
   -1    8    5      0.62      0.00
    0    8    5     -6.09      0.00
    1    8    5      6.90      0.00
    2    8    5     -4.31      0.00
    3    8    5      2.85      0.00
    4    8    5     -3.10      0.00
    5    8    5      2.61      0.00
    6    8    5     -0.92      0.00
    7    8    5     -0.29      0.00
  -15    9    5     -0.27      0.00
  -14    9    5      0.37      0.00
  -13    9    5     -0.50      0.00
  -12    9    5      0.03      0.00
  -11    9    5      0.49      0.00
  -10    9    5      0.17      0.00
   -9    9    5     -2.05      0.00
   -8    9    5      3.49      0.00
   -7    9    5     -3.13      0.00
   -6    9    5      3.24      0.00
   -5    9    5     -3.73      0.00
   -4    9    5      0.74      0.00
   -3    9    5      3.42      0.00
   -2    9    5     -2.41      0.00
   -1    9    5     -3.08      0.00
    0    9    5      5.92      0.00
    1    9    5     -3.85      0.00
    2    9    5      1.22      0.00
    3    9    5     -0.89      0.00
    4    9    5      1.61      0.00
    5    9    5     -1.28      0.00
    6    9    5      0.63      0.00
    7    9    5     -0.15      0.00
  -14   10    5      0.03      0.00
  -13   10    5      0.08      0.00
  -12   10    5      0.04      0.00
  -11   10    5     -0.10      0.00
  -10   10    5     -0.21      0.00
   -9   10    5      0.96      0.00
   -8   10    5     -1.50      0.00
   -7   10    5      1.74      0.00
   -6   10    5     -2.65      0.00
   -5   10    5      1.75      0.00
   -4   10    5      2.07      0.00
   -3   10    5     -3.68      0.00
   -2   10    5      0.10      0.00
   -1   10    5      3.87      0.00
    0   10    5     -3.27      0.00
    1   10    5      0.19      0.00
    2   10    5      1.42      0.00
    3   10    5     -0.88      0.00
    4   10    5      0.08      0.00
    5   10    5      0.07      0.00
    6   10    5     -0.41      0.00
  -14   11    5     -0.34      0.00
  -13   11    5      0.33      0.00
  -12   11    5     -0.23      0.00
  -11   11    5      0.10      0.00
  -10   11    5     -0.17      0.00
   -9   11    5      0.26      0.00
   -8   11    5     -0.19      0.00
   -7   11    5     -0.53      0.00
   -6   11    5      1.18      0.00
   -5   11    5      0.46      0.00
   -4   11    5     -2.67      0.00
   -3   11    5      1.47      0.00
   -2   11    5      1.96      0.00
   -1   11    5     -2.84      0.00
    0   11    5      0.63      0.00
    1   11    5      1.54      0.00
    2   11    5     -1.92      0.00
    3   11    5      0.94      0.00
    4   11    5     -0.41      0.00
    5   11    5      0.33      0.00
  -14   12    5      0.31      0.00
  -13   12    5     -0.40      0.00
  -12   12    5      0.36      0.00
  -11   12    5     -0.28      0.00
  -10   12    5      0.51      0.00
   -9   12    5     -0.86      0.00
   -8   12    5      0.72      0.00
   -7   12    5     -0.05      0.00
   -6   12    5      0.24      0.00
   -5   12    5     -1.47      0.00
   -4   12    5      1.33      0.00
   -3   12    5      0.79      0.00
   -2   12    5     -1.98      0.00
   -1   12    5      0.87      0.00
    0   12    5      0.69      0.00
    1   12    5     -1.55      0.00
    2   12    5      1.11      0.00
    3   12    5      0.01      0.00
    4   12    5     -0.11      0.00
  -13   13    5      0.09      0.00
  -12   13    5     -0.07      0.00
  -11   13    5      0.14      0.00
  -10   13    5     -0.54      0.00
   -9   13    5      0.84      0.00
   -8   13    5     -0.51      0.00
   -7   13    5      0.29      0.00
   -6   13    5     -0.83      0.00
   -5   13    5      0.89      0.00
   -4   13    5      0.34      0.00
   -3   13    5     -1.21      0.00
   -2   13    5      0.42      0.00
   -1   13    5      0.51      0.00
    0   13    5     -0.80      0.00
    1   13    5      0.91      0.00
    2   13    5     -0.13      0.00
    3   13    5     -0.59      0.00
  -13   14    5      0.09      0.00
  -12   14    5     -0.21      0.00
  -11   14    5      0.13      0.00
  -10   14    5      0.19      0.00
   -9   14    5     -0.38      0.00
   -8   14    5      0.20      0.00
   -7   14    5     -0.24      0.00
   -6   14    5      0.27      0.00
   -5   14    5      0.38      0.00
   -4   14    5     -0.91      0.00
   -3   14    5      0.18      0.00
   -2   14    5      0.85      0.00
   -1   14    5     -0.74      0.00
    0   14    5      0.43      0.00
    1   14    5     -0.24      0.00
    2   14    5     -0.39      0.00
  -12   15    5      0.02      0.00
  -11   15    5     -0.19      0.00
  -10   15    5      0.21      0.00
   -9   15    5     -0.01      0.00
   -8   15    5     -0.06      0.00
   -7   15    5     -0.14      0.00
   -6   15    5      0.69      0.00
   -5   15    5     -1.00      0.00
   -4   15    5      0.33      0.00
   -3   15    5      0.81      0.00
   -2   15    5     -1.06      0.00
   -1   15    5      0.43      0.00
    0   15    5     -0.12      0.00
  -11   16    5      0.18      0.00
  -10   16    5     -0.29      0.00
   -9   16    5     -0.08      0.00
   -8   16    5      0.17      0.00
   -7   16    5      0.36      0.00
   -6   16    5     -0.93      0.00
   -5   16    5      0.62      0.00
   -4   16    5      0.43      0.00
   -3   16    5     -1.10      0.00
   -2   16    5      0.75      0.00
   -9   17    5      0.32      0.00
   -8   17    5     -0.37      0.00
   -7   17    5     -0.11      0.00
   -6   17    5      0.47      0.00
   -5   17    5     -0.12      0.00
   -4   17    5     -0.59      0.00
    5  -19    6     -0.28      0.00
    6  -19    6      0.70      0.00
    7  -19    6     -0.47      0.00
    0  -18    6      0.16      0.00
    1  -18    6     -0.21      0.00
    2  -18    6      0.30      0.00
    3  -18    6     -0.28      0.00
    4  -18    6      0.04      0.00
    5  -18    6      0.53      0.00
    6  -18    6     -0.72      0.00
    7  -18    6      0.13      0.00
    8  -18    6      0.43      0.00
   -1  -17    6     -0.06      0.00
    0  -17    6      0.37      0.00
    1  -17    6     -0.24      0.00
    2  -17    6     -0.12      0.00
    3  -17    6      0.32      0.00
    4  -17    6     -0.09      0.00
    5  -17    6     -0.53      0.00
    6  -17    6      0.32      0.00
    7  -17    6      0.55      0.00
    8  -17    6     -0.75      0.00
    9  -17    6      0.39      0.00
   11  -17    6      0.04      0.00
   -3  -16    6     -0.32      0.00
   -2  -16    6      0.16      0.00
   -1  -16    6      0.75      0.00
    0  -16    6     -1.29      0.00
    1  -16    6      0.65      0.00
    2  -16    6      0.48      0.00
    3  -16    6     -1.12      0.00
    4  -16    6      0.62      0.00
    5  -16    6      0.17      0.00
    6  -16    6      0.24      0.00
    7  -16    6     -0.87      0.00
    8  -16    6      0.69      0.00
    9  -16    6     -0.38      0.00
   10  -16    6      0.14      0.00
   11  -16    6      0.05      0.00
   -4  -15    6     -0.57      0.00
   -3  -15    6      0.83      0.00
   -2  -15    6      0.26      0.00
   -1  -15    6     -1.77      0.00
    0  -15    6      1.96      0.00
    1  -15    6     -0.41      0.00
    2  -15    6     -1.47      0.00
    3  -15    6      1.99      0.00
    4  -15    6     -1.00      0.00
    5  -15    6      0.24      0.00
    6  -15    6     -0.54      0.00
    7  -15    6      0.67      0.00
    8  -15    6     -0.58      0.00
    9  -15    6      0.50      0.00
   10  -15    6     -0.03      0.00
   11  -15    6      0.03      0.00
   12  -15    6     -0.41      0.00
   -5  -14    6     -0.70      0.00
   -4  -14    6      1.67      0.00
   -3  -14    6     -0.98      0.00
   -2  -14    6     -1.21      0.00
   -1  -14    6      2.56      0.00
    0  -14    6     -1.71      0.00
    1  -14    6     -0.75      0.00
    2  -14    6      2.35      0.00
    3  -14    6     -1.81      0.00
    4  -14    6      0.53      0.00
    5  -14    6     -0.06      0.00
    6  -14    6      0.10      0.00
    7  -14    6     -0.13      0.00
    8  -14    6      0.58      0.00
    9  -14    6     -0.47      0.00
   10  -14    6      0.00      0.00
   11  -14    6     -0.48      0.00
   12  -14    6      0.53      0.00
   -6  -13    6     -0.06      0.00
   -5  -13    6      1.57      0.00
   -4  -13    6     -2.21      0.00
   -3  -13    6      0.02      0.00
   -2  -13    6      2.40      0.00
   -1  -13    6     -2.41      0.00
    0  -13    6      0.09      0.00
    1  -13    6      2.39      0.00
    2  -13    6     -2.33      0.00
    3  -13    6      0.58      0.00
    4  -13    6      0.73      0.00
    5  -13    6     -1.23      0.00
    6  -13    6      1.34      0.00
    7  -13    6     -0.66      0.00
    8  -13    6     -0.40      0.00
    9  -13    6      0.17      0.00
   10  -13    6     -0.05      0.00
   11  -13    6      0.62      0.00
   12  -13    6     -0.15      0.00
   13  -13    6     -0.18      0.00
   -7  -12    6      0.75      0.00
   -6  -12    6      0.21      0.00
   -5  -12    6     -1.99      0.00
   -4  -12    6      0.96      0.00
   -3  -12    6      2.39      0.00
   -2  -12    6     -3.26      0.00
   -1  -12    6      0.79      0.00
    0  -12    6      2.46      0.00
    1  -12    6     -3.25      0.00
    2  -12    6      1.24      0.00
    3  -12    6      0.92      0.00
    4  -12    6     -2.44      0.00
    5  -12    6      3.41      0.00
    6  -12    6     -3.14      0.00
    7  -12    6      1.25      0.00
    8  -12    6      0.25      0.00
    9  -12    6      0.13      0.00
   10  -12    6     -0.31      0.00
   11  -12    6      0.15      0.00
   12  -12    6     -0.25      0.00
   13  -12    6     -0.07      0.00
   -8  -11    6      1.16      0.00
   -7  -11    6     -1.34      0.00
   -6  -11    6     -0.41      0.00
   -5  -11    6      1.16      0.00
   -4  -11    6      2.31      0.00
   -3  -11    6     -5.16      0.00
   -2  -11    6      2.74      0.00
   -1  -11    6      2.03      0.00
    0  -11    6     -4.11      0.00
    1  -11    6      2.20      0.00
    2  -11    6      0.35      0.00
    3  -11    6     -2.15      0.00
    4  -11    6      4.25      0.00
    5  -11    6     -5.29      0.00
    6  -11    6      3.71      0.00
    7  -11    6     -0.70      0.00
    8  -11    6     -0.60      0.00
    9  -11    6     -0.37      0.00
   10  -11    6      1.17      0.00
   11  -11    6     -0.99      0.00
   12  -11    6      0.21      0.00
   13  -11    6      0.09      0.00
   -9  -10    6      0.87      0.00
   -8  -10    6     -2.14      0.00
   -7  -10    6      1.56      0.00
   -6  -10    6      0.69      0.00
   -5  -10    6      0.83      0.00
   -4  -10    6     -5.57      0.00
   -3  -10    6      5.84      0.00
   -2  -10    6     -0.36      0.00
   -1  -10    6     -3.92      0.00
    0  -10    6      2.60      0.00
    1  -10    6      0.31      0.00
    2  -10    6     -1.08      0.00
    3  -10    6      2.63      0.00
    4  -10    6     -5.41      0.00
    5  -10    6      5.19      0.00
    6  -10    6     -1.61      0.00
    7  -10    6     -1.35      0.00
    8  -10    6      1.14      0.00
    9  -10    6      0.90      0.00
   10  -10    6     -1.84      0.00
   11  -10    6      0.99      0.00
   12  -10    6     -0.12      0.00
   13  -10    6      0.35      0.00
   -9   -9    6     -1.29      0.00
   -8   -9    6      2.27      0.00
   -7   -9    6     -0.04      0.00
   -6   -9    6     -1.54      0.00
   -5   -9    6     -2.02      0.00
   -4   -9    6      5.48      0.00
   -3   -9    6     -2.71      0.00
   -2   -9    6     -2.58      0.00
   -1   -9    6      2.24      0.00
    0   -9    6      1.93      0.00
    1   -9    6     -1.80      0.00
    2   -9    6     -0.33      0.00
    3   -9    6     -2.22      0.00
    4   -9    6      5.35      0.00
    5   -9    6     -2.36      0.00
    6   -9    6     -2.89      0.00
    7   -9    6      3.99      0.00
    8   -9    6     -1.32      0.00
    9   -9    6     -1.48      0.00
   10   -9    6      1.71      0.00
   11   -9    6     -0.52      0.00
   12   -9    6      0.38      0.00
   13   -9    6     -0.59      0.00
  -10   -8    6     -0.08      0.00
   -9   -8    6      1.71      0.00
   -8   -8    6     -0.60      0.00
   -7   -8    6     -3.08      0.00
   -6   -8    6      3.09      0.00
   -5   -8    6      0.41      0.00
   -4   -8    6     -0.77      0.00
   -3   -8    6     -3.24      0.00
   -2   -8    6      3.93      0.00
   -1   -8    6      2.36      0.00
    0   -8    6     -4.96      0.00
    1   -8    6     -0.97      0.00
    2   -8    6      3.54      0.00
    3   -8    6      2.21      0.00
    4   -8    6     -4.62      0.00
    5   -8    6     -1.93      0.00
    6   -8    6      7.19      0.00
    7   -8    6     -5.35      0.00
    8   -8    6      1.00      0.00
    9   -8    6      1.40      0.00
   10   -8    6     -0.82      0.00
   11   -8    6      0.07      0.00
   12   -8    6     -0.38      0.00
   13   -8    6      0.18      0.00
  -11   -7    6      0.23      0.00
  -10   -7    6      1.47      0.00
   -9   -7    6     -1.87      0.00
   -8   -7    6     -2.01      0.00
   -7   -7    6      5.56      0.00
   -6   -7    6     -4.45      0.00
   -5   -7    6      3.19      0.00
   -4   -7    6     -5.95      0.00
   -3   -7    6      8.33      0.00
   -2   -7    6     -2.47      0.00
   -1   -7    6     -5.27      0.00
    0   -7    6      0.78      0.00
    1   -7    6      8.59      0.00
    2   -7    6     -5.83      0.00
    3   -7    6     -4.07      0.00
    4   -7    6      3.55      0.00
    5   -7    6      5.55      0.00
    6   -7    6     -8.29      0.00
    7   -7    6      3.98      0.00
    8   -7    6     -0.05      0.00
    9   -7    6     -0.79      0.00
   10   -7    6     -0.31      0.00
   11   -7    6      0.67      0.00
   12   -7    6     -0.49      0.00
   13   -7    6      0.50      0.00
  -11   -6    6      1.16      0.00
  -10   -6    6     -3.07      0.00
   -9   -6    6      1.10      0.00
   -8   -6    6      3.96      0.00
   -7   -6    6     -5.67      0.00
   -6   -6    6      4.34      0.00
   -5   -6    6     -5.98      0.00
   -4   -6    6     10.14      0.00
   -3   -6    6     -8.01      0.00
   -2   -6    6     -1.72      0.00
   -1   -6    6      2.51      0.00
    0   -6    6     10.73      0.00
    1   -6    6    -16.26      0.00
    2   -6    6      3.68      0.00
    3   -6    6      7.16      0.00
    4   -6    6     -1.32      0.00
    5   -6    6     -7.48      0.00
    6   -6    6      5.80      0.00
    7   -6    6     -0.41      0.00
    8   -6    6     -1.40      0.00
    9   -6    6      0.34      0.00
   10   -6    6      1.08      0.00
   11   -6    6     -1.54      0.00
   12   -6    6      1.51      0.00
   13   -6    6     -0.93      0.00
  -12   -5    6      0.31      0.00
  -11   -5    6     -2.72      0.00
  -10   -5    6      3.34      0.00
   -9   -5    6      0.63      0.00
   -8   -5    6     -4.38      0.00
   -7   -5    6      3.44      0.00
   -6   -5    6     -2.38      0.00
   -5   -5    6      6.06      0.00
   -4   -5    6     -7.88      0.00
   -3   -5    6     -0.32      0.00
   -2   -5    6      6.81      0.00
   -1   -5    6      5.63      0.00
    0   -5    6    -22.56      0.00
    1   -5    6     16.56      0.00
    2   -5    6      3.95      0.00
    3   -5    6     -9.14      0.00
    4   -5    6     -2.27      0.00
    5   -5    6      7.75      0.00
    6   -5    6     -2.03      0.00
    7   -5    6     -2.67      0.00
    8   -5    6      2.10      0.00
    9   -5    6     -0.14      0.00
   10   -5    6     -1.10      0.00
   11   -5    6      1.63      0.00
   12   -5    6     -1.66      0.00
   13   -5    6      0.94      0.00
  -12   -4    6     -1.26      0.00
  -11   -4    6      3.52      0.00
  -10   -4    6     -2.02      0.00
   -9   -4    6     -2.22      0.00
   -8   -4    6      3.04      0.00
   -7   -4    6      0.09      0.00
   -6   -4    6     -0.24      0.00
   -5   -4    6     -2.78      0.00
   -4   -4    6     -2.48      0.00
   -3   -4    6     13.96      0.00
   -2   -4    6     -9.04      0.00
   -1   -4    6    -15.22      0.00
    0   -4    6     25.72      0.00
    1   -4    6     -5.62      0.00
    2   -4    6    -14.35      0.00
    3   -4    6      8.71      0.00
    4   -4    6      5.53      0.00
    5   -4    6     -6.58      0.00
    6   -4    6     -0.59      0.00
    7   -4    6      3.02      0.00
    8   -4    6     -1.25      0.00
    9   -4    6      0.11      0.00
   10   -4    6      0.40      0.00
   11   -4    6     -0.86      0.00
   12   -4    6      1.09      0.00
  -12   -3    6      2.34      0.00
  -11   -3    6     -3.15      0.00
  -10   -3    6     -0.04      0.00
   -9   -3    6      2.74      0.00
   -8   -3    6     -0.60      0.00
   -7   -3    6     -2.81      0.00
   -6   -3    6      1.72      0.00
   -5   -3    6     -3.82      0.00
   -4   -3    6     17.46      0.00
   -3   -3    6    -24.55      0.00
   -2   -3    6      5.18      0.00
   -1   -3    6     20.51      0.00
    0   -3    6    -14.73      0.00
    1   -3    6    -14.43      0.00
    2   -3    6     23.50      0.00
    3   -3    6     -6.44      0.00
    4   -3    6     -7.08      0.00
    5   -3    6      4.81      0.00
    6   -3    6      0.80      0.00
    7   -3    6     -0.90      0.00
    8   -3    6      0.10      0.00
    9   -3    6     -0.63      0.00
   10   -3    6      0.55      0.00
   11   -3    6      0.06      0.00
   12   -3    6     -0.44      0.00
  -13   -2    6      0.95      0.00
  -12   -2    6     -2.90      0.00
  -11   -2    6      1.69      0.00
  -10   -2    6      1.91      0.00
   -9   -2    6     -2.25      0.00
   -8   -2    6     -1.32      0.00
   -7   -2    6      2.51      0.00
   -6   -2    6     -1.63      0.00
   -5   -2    6     11.71      0.00
   -4   -2    6    -27.99      0.00
   -3   -2    6     23.31      0.00
   -2   -2    6      4.22      0.00
   -1   -2    6    -16.58      0.00
    0   -2    6     -9.00      0.00
    1   -2    6     36.17      0.00
    2   -2    6    -27.78      0.00
    3   -2    6      3.17      0.00
    4   -2    6      7.13      0.00
    5   -2    6     -3.88      0.00
    6   -2    6      1.34      0.00
    7   -2    6     -1.54      0.00
    8   -2    6     -0.09      0.00
    9   -2    6      1.42      0.00
   10   -2    6     -1.07      0.00
   11   -2    6      0.38      0.00
   12   -2    6     -0.13      0.00
  -13   -1    6     -1.45      0.00
  -12   -1    6      2.49      0.00
  -11   -1    6      0.07      0.00
  -10   -1    6     -2.71      0.00
   -9   -1    6      1.19      0.00
   -8   -1    6      1.26      0.00
   -7   -1    6      0.62      0.00
   -6   -1    6      1.48      0.00
   -5   -1    6    -16.73      0.00
   -4   -1    6     25.82      0.00
   -3   -1    6     -8.28      0.00
   -2   -1    6    -14.80      0.00
   -1   -1    6      3.62      0.00
    0   -1    6     34.66      0.00
    1   -1    6    -47.84      0.00
    2   -1    6     23.48      0.00
    3   -1    6      1.00      0.00
    4   -1    6     -6.26      0.00
    5   -1    6      3.91      0.00
    6   -1    6     -3.58      0.00
    7   -1    6      2.05      0.00
    8   -1    6      0.92      0.00
    9   -1    6     -1.49      0.00
   10   -1    6      0.86      0.00
   11   -1    6     -0.55      0.00
  -14    0    6      0.08      0.00
  -13    0    6      1.36      0.00
  -12    0    6     -1.33      0.00
  -11    0    6     -1.09      0.00
  -10    0    6      2.08      0.00
   -9    0    6     -0.38      0.00
   -8    0    6      0.98      0.00
   -7    0    6     -3.99      0.00
   -6    0    6     -2.45      0.00
   -5    0    6     15.62      0.00
   -4    0    6    -11.04      0.00
   -3    0    6    -13.33      0.00
   -2    0    6     20.74      0.00
   -1    0    6     11.66      0.00
    0    0    6    -46.32      0.00
    1    0    6     39.34      0.00
    2    0    6     -9.15      0.00
    3    0    6     -6.04      0.00
    4    0    6      5.03      0.00
    5    0    6     -3.32      0.00
    6    0    6      2.68      0.00
    7    0    6      0.25      0.00
    8    0    6     -1.92      0.00
    9    0    6      1.04      0.00
   10    0    6     -0.31      0.00
   11    0    6      0.41      0.00
  -13    1    6     -0.75      0.00
  -12    1    6      0.11      0.00
  -11    1    6      1.12      0.00
  -10    1    6     -1.01      0.00
   -9    1    6      0.98      0.00
   -8    1    6     -4.45      0.00
   -7    1    6      5.35      0.00
   -6    1    6      3.78      0.00
   -5    1    6     -8.73      0.00
   -4    1    6     -8.31      0.00
   -3    1    6     29.59      0.00
   -2    1    6    -17.77      0.00
   -1    1    6    -20.83      0.00
    0    1    6     35.94      0.00
    1    1    6    -13.21      0.00
    2    1    6     -9.76      0.00
    3    1    6     10.93      0.00
    4    1    6     -4.38      0.00
    5    1    6      1.35      0.00
    6    1    6      1.40      0.00
    7    1    6     -3.71      0.00
    8    1    6      2.95      0.00
    9    1    6     -0.88      0.00
   10    1    6     -0.10      0.00
  -14    2    6     -0.12      0.00
  -13    2    6     -0.08      0.00
  -12    2    6      0.59      0.00
  -11    2    6     -0.69      0.00
  -10    2    6      0.75      0.00
   -9    2    6     -3.19      0.00
   -8    2    6      7.09      0.00
   -7    2    6     -3.90      0.00
   -6    2    6     -4.54      0.00
   -5    2    6     -0.23      0.00
   -4    2    6     22.34      0.00
   -3    2    6    -31.70      0.00
   -2    2    6      6.94      0.00
   -1    2    6     19.69      0.00
    0    2    6    -11.49      0.00
    1    2    6    -14.36      0.00
    2    2    6     22.83      0.00
    3    2    6    -13.47      0.00
    4    2    6      4.41      0.00
    5    2    6      0.93      0.00
    6    2    6     -4.91      0.00
    7    2    6      5.44      0.00
    8    2    6     -3.15      0.00
    9    2    6      0.44      0.00
   10    2    6      0.45      0.00
  -14    3    6     -0.05      0.00
  -13    3    6      0.61      0.00
  -12    3    6     -0.48      0.00
  -11    3    6      0.21      0.00
  -10    3    6     -1.52      0.00
   -9    3    6      5.54      0.00
   -8    3    6     -6.83      0.00
   -7    3    6     -0.02      0.00
   -6    3    6      4.87      0.00
   -5    3    6      6.68      0.00
   -4    3    6    -24.79      0.00
   -3    3    6     19.92      0.00
   -2    3    6      4.70      0.00
   -1    3    6    -10.42      0.00
    0    3    6    -10.63      0.00
    1    3    6     27.61      0.00
    2    3    6    -23.59      0.00
    3    3    6     11.60      0.00
    4    3    6     -3.46      0.00
    5    3    6     -2.38      0.00
    6    3    6      5.27      0.00
    7    3    6     -4.42      0.00
    8    3    6      1.63      0.00
    9    3    6      0.92      0.00
  -14    4    6      0.18      0.00
  -13    4    6     -0.33      0.00
  -12    4    6     -0.40      0.00
  -11    4    6      0.21      0.00
  -10    4    6      2.63      0.00
   -9    4    6     -6.22      0.00
   -8    4    6      3.60      0.00
   -7    4    6      4.23      0.00
   -6    4    6     -4.46      0.00
   -5    4    6     -8.32      0.00
   -4    4    6     16.38      0.00
   -3    4    6     -3.31      0.00
   -2    4    6    -10.05      0.00
   -1    4    6     -0.20      0.00
    0    4    6     19.26      0.00
    1    4    6    -23.51      0.00
    2    4    6     14.23      0.00
    3    4    6     -5.55      0.00
    4    4    6      0.53      0.00
    5    4    6      2.93      0.00
    6    4    6     -3.53      0.00
    7    4    6      2.05      0.00
    8    4    6      0.62      0.00
    9    4    6     -1.95      0.00
  -14    5    6      0.05      0.00
  -13    5    6     -0.57      0.00
  -12    5    6      1.34      0.00
  -11    5    6     -0.23      0.00
  -10    5    6     -3.12      0.00
   -9    5    6      4.39      0.00
   -8    5    6      0.67      0.00
   -7    5    6     -6.04      0.00
   -6    5    6      2.52      0.00
   -5    5    6      6.30      0.00
   -4    5    6     -4.53      0.00
   -3    5    6     -7.56      0.00
   -2    5    6      8.23      0.00
   -1    5    6      5.55      0.00
    0    5    6    -14.32      0.00
    1    5    6      9.96      0.00
    2    5    6     -2.09      0.00
    3    5    6     -1.51      0.00
    4    5    6      2.77      0.00
    5    5    6     -2.76      0.00
    6    5    6      1.43      0.00
    7    5    6      0.29      0.00
    8    5    6     -1.88      0.00
  -14    6    6     -0.44      0.00
  -13    6    6      1.17      0.00
  -12    6    6     -1.37      0.00
  -11    6    6     -0.29      0.00
  -10    6    6      2.30      0.00
   -9    6    6     -0.67      0.00
   -8    6    6     -4.13      0.00
   -7    6    6      5.24      0.00
   -6    6    6     -0.07      0.00
   -5    6    6     -3.17      0.00
   -4    6    6     -2.93      0.00
   -3    6    6      8.77      0.00
   -2    6    6     -3.53      0.00
   -1    6    6     -4.29      0.00
    0    6    6      3.51      0.00
    1    6    6      2.65      0.00
    2    6    6     -5.94      0.00
    3    6    6      5.59      0.00
    4    6    6     -4.22      0.00
    5    6    6      2.00      0.00
    6    6    6      0.36      0.00
    7    6    6     -1.86      0.00
    8    6    6      1.81      0.00
  -14    7    6      0.51      0.00
  -13    7    6     -0.98      0.00
  -12    7    6      0.55      0.00
  -11    7    6      0.85      0.00
  -10    7    6     -0.68      0.00
   -9    7    6     -2.67      0.00
   -8    7    6      5.71      0.00
   -7    7    6     -3.74      0.00
   -6    7    6     -0.83      0.00
   -5    7    6      0.48      0.00
   -4    7    6      4.04      0.00
   -3    7    6     -4.15      0.00
   -2    7    6      0.01      0.00
   -1    7    6      0.11      0.00
    0    7    6      4.66      0.00
    1    7    6     -7.76      0.00
    2    7    6      6.90      0.00
    3    7    6     -5.05      0.00
    4    7    6      3.31      0.00
    5    7    6     -1.04      0.00
    6    7    6     -1.11      0.00
    7    7    6      1.85      0.00
    8    7    6     -1.15      0.00
  -14    8    6     -0.25      0.00
  -13    8    6      0.51      0.00
  -12    8    6      0.10      0.00
  -11    8    6     -0.86      0.00
  -10    8    6     -0.40      0.00
   -9    8    6      3.46      0.00
   -8    8    6     -4.86      0.00
   -7    8    6      2.33      0.00
   -6    8    6      0.12      0.00
   -5    8    6      1.11      0.00
   -4    8    6     -1.84      0.00
   -3    8    6     -0.40      0.00
   -2    8    6      0.76      0.00
   -1    8    6      3.19      0.00
    0    8    6     -6.51      0.00
    1    8    6      5.53      0.00
    2    8    6     -2.99      0.00
    3    8    6      1.69      0.00
    4    8    6     -1.13      0.00
    5    8    6      0.20      0.00
    6    8    6      0.54      0.00
  -14    9    6     -0.06      0.00
  -13    9    6     -0.18      0.00
  -12    9    6     -0.20      0.00
  -11    9    6      0.49      0.00
  -10    9    6      0.42      0.00
   -9    9    6     -2.04      0.00
   -8    9    6      2.33      0.00
   -7    9    6     -0.77      0.00
   -6    9    6      0.49      0.00
   -5    9    6     -1.10      0.00
   -4    9    6     -0.56      0.00
   -3    9    6      1.88      0.00
   -2    9    6      0.72      0.00
   -1    9    6     -4.26      0.00
    0    9    6      3.96      0.00
    1    9    6     -0.94      0.00
    2    9    6     -1.09      0.00
    3    9    6      1.24      0.00
    4    9    6     -0.72      0.00
    5    9    6      0.40      0.00
    6    9    6      0.14      0.00
  -14   10    6      0.27      0.00
  -13   10    6     -0.14      0.00
  -12   10    6      0.31      0.00
  -11   10    6     -0.30      0.00
  -10   10    6     -0.07      0.00
   -9   10    6      0.47      0.00
   -8   10    6     -0.12      0.00
   -7   10    6     -0.39      0.00
   -6   10    6     -0.19      0.00
   -5   10    6     -0.22      0.00
   -4   10    6      1.77      0.00
   -3   10    6     -0.73      0.00
   -2   10    6     -2.46      0.00
   -1   10    6      3.18      0.00
    0   10    6     -0.65      0.00
    1   10    6     -1.86      0.00
    2   10    6      2.58      0.00
    3   10    6     -1.81      0.00
    4   10    6      1.01      0.00
    5   10    6     -0.55      0.00
  -14   11    6     -0.31      0.00
  -13   11    6      0.40      0.00
  -12   11    6     -0.49      0.00
  -11   11    6      0.30      0.00
  -10   11    6     -0.19      0.00
   -9   11    6      0.35      0.00
   -8   11    6     -0.68      0.00
   -7   11    6      0.60      0.00
   -6   11    6     -0.52      0.00
   -5   11    6      1.46      0.00
   -4   11    6     -1.37      0.00
   -3   11    6     -1.04      0.00
   -2   11    6      2.48      0.00
   -1   11    6     -0.92      0.00
    0   11    6     -1.27      0.00
    1   11    6      2.32      0.00
    2   11    6     -1.89      0.00
    3   11    6      0.55      0.00
    4   11    6     -0.10      0.00
  -14   12    6      0.18      0.00
  -13   12    6     -0.21      0.00
  -12   12    6      0.16      0.00
  -11   12    6     -0.10      0.00
  -10   12    6      0.39      0.00
   -9   12    6     -0.68      0.00
   -8   12    6      0.58      0.00
   -7   12    6     -0.44      0.00
   -6   12    6      1.02      0.00
   -5   12    6     -1.43      0.00
   -4   12    6      0.02      0.00
   -3   12    6      1.59      0.00
   -2   12    6     -0.87      0.00
   -1   12    6     -0.75      0.00
    0   12    6      1.45      0.00
    1   12    6     -1.53      0.00
    2   12    6      0.52      0.00
    3   12    6      0.62      0.00
  -13   13    6     -0.22      0.00
  -12   13    6      0.43      0.00
  -11   13    6     -0.22      0.00
  -10   13    6     -0.32      0.00
   -9   13    6      0.52      0.00
   -8   13    6     -0.24      0.00
   -7   13    6      0.31      0.00
   -6   13    6     -0.80      0.00
   -5   13    6      0.40      0.00
   -4   13    6      0.73      0.00
   -3   13    6     -0.61      0.00
   -2   13    6     -0.63      0.00
   -1   13    6      0.91      0.00
    0   13    6     -0.67      0.00
    1   13    6      0.46      0.00
    2   13    6      0.36      0.00
  -13   14    6      0.35      0.00
  -12   14    6     -0.45      0.00
  -11   14    6      0.25      0.00
  -10   14    6     -0.02      0.00
   -9   14    6     -0.01      0.00
   -8   14    6     -0.13      0.00
   -7   14    6      0.09      0.00
   -6   14    6     -0.12      0.00
   -5   14    6      0.43      0.00
   -4   14    6     -0.23      0.00
   -3   14    6     -0.70      0.00
   -2   14    6      0.99      0.00
   -1   14    6     -0.29      0.00
    0   14    6      0.00      0.00
    1   14    6      0.04      0.00
  -11   15    6     -0.03      0.00
  -10   15    6      0.14      0.00
   -9   15    6     -0.11      0.00
   -8   15    6      0.25      0.00
   -7   15    6     -0.55      0.00
   -6   15    6      0.76      0.00
   -5   15    6     -0.36      0.00
   -4   15    6     -0.63      0.00
   -3   15    6      1.17      0.00
   -2   15    6     -0.57      0.00
  -11   16    6     -0.03      0.00
  -10   16    6      0.07      0.00
   -9   16    6     -0.19      0.00
   -8   16    6     -0.03      0.00
   -7   16    6      0.42      0.00
   -6   16    6     -0.49      0.00
   -5   16    6     -0.12      0.00
   -4   16    6      0.85      0.00
   -3   16    6     -0.80      0.00
   -8   17    6     -0.18      0.00
   -7   17    6      0.02      0.00
    4  -19    7      0.37      0.00
    5  -19    7     -0.68      0.00
    1  -18    7      0.05      0.00
    2  -18    7      0.18      0.00
    3  -18    7     -0.06      0.00
    4  -18    7     -0.32      0.00
    5  -18    7      0.60      0.00
    6  -18    7     -0.02      0.00
    7  -18    7     -0.78      0.00
    8  -18    7      0.70      0.00
   -1  -17    7     -0.57      0.00
    0  -17    7      0.69      0.00
    1  -17    7     -0.07      0.00
    2  -17    7     -0.55      0.00
    3  -17    7      0.66      0.00
    4  -17    7     -0.13      0.00
    5  -17    7     -0.29      0.00
    6  -17    7     -0.46      0.00
    7  -17    7      1.03      0.00
    8  -17    7     -0.43      0.00
    9  -17    7     -0.13      0.00
   -2  -16    7     -0.29      0.00
   -1  -16    7      0.88      0.00
    0  -16    7     -0.61      0.00
    1  -16    7     -0.45      0.00
    2  -16    7      1.27      0.00
    3  -16    7     -1.25      0.00
    4  -16    7      0.33      0.00
    5  -16    7      0.02      0.00
    6  -16    7      0.75      0.00
    7  -16    7     -0.77      0.00
    8  -16    7      0.02      0.00
    9  -16    7      0.25      0.00
   10  -16    7     -0.19      0.00
   11  -16    7      0.01      0.00
   -4  -15    7     -0.30      0.00
   -3  -15    7      0.10      0.00
   -2  -15    7      0.80      0.00
   -1  -15    7     -1.04      0.00
    0  -15    7     -0.04      0.00
    1  -15    7      1.33      0.00
    2  -15    7     -1.62      0.00
    3  -15    7      0.65      0.00
    4  -15    7      0.47      0.00
    5  -15    7     -0.14      0.00
    6  -15    7     -0.65      0.00
    7  -15    7      0.35      0.00
    8  -15    7      0.03      0.00
    9  -15    7     -0.08      0.00
   10  -15    7      0.10      0.00
   11  -15    7      0.44      0.00
   -5  -14    7     -0.62      0.00
   -4  -14    7      0.82      0.00
   -3  -14    7      0.35      0.00
   -2  -14    7     -1.46      0.00
   -1  -14    7      0.55      0.00
    0  -14    7      1.42      0.00
    1  -14    7     -2.30      0.00
    2  -14    7      1.00      0.00
    3  -14    7      1.23      0.00
    4  -14    7     -1.93      0.00
    5  -14    7      0.84      0.00
    6  -14    7     -0.09      0.00
    7  -14    7      0.12      0.00
    8  -14    7      0.10      0.00
    9  -14    7     -0.01      0.00
   10  -14    7      0.20      0.00
   11  -14    7     -0.97      0.00
   12  -14    7      0.56      0.00
   -6  -13    7     -0.20      0.00
   -5  -13    7      1.02      0.00
   -4  -13    7     -0.30      0.00
   -3  -13    7     -1.84      0.00
   -2  -13    7      1.76      0.00
   -1  -13    7      1.05      0.00
    0  -13    7     -3.41      0.00
    1  -13    7      2.78      0.00
    2  -13    7      0.47      0.00
    3  -13    7     -3.04      0.00
    4  -13    7      2.99      0.00
    5  -13    7     -1.78      0.00
    6  -13    7      1.16      0.00
    7  -13    7     -0.54      0.00
    8  -13    7     -0.07      0.00
    9  -13    7     -0.18      0.00
   10  -13    7     -0.16      0.00
   11  -13    7      0.56      0.00
   12  -13    7      0.05      0.00
   -7  -12    7      0.42      0.00
   -6  -12    7      0.51      0.00
   -5  -12    7     -0.89      0.00
   -4  -12    7     -1.75      0.00
   -3  -12    7      3.80      0.00
   -2  -12    7     -1.05      0.00
   -1  -12    7     -3.51      0.00
    0  -12    7      4.90      0.00
    1  -12    7     -1.86      0.00
    2  -12    7     -2.24      0.00
    3  -12    7      3.81      0.00
    4  -12    7     -3.20      0.00
    5  -12    7      2.25      0.00
    6  -12    7     -1.47      0.00
    7  -12    7      0.32      0.00
    8  -12    7      0.09      0.00
    9  -12    7      0.52      0.00
   10  -12    7     -0.53      0.00
   11  -12    7      0.49      0.00
   12  -12    7     -0.42      0.00
   -8  -11    7      1.00      0.00
   -7  -11    7     -0.51      0.00
   -6  -11    7     -1.19      0.00
   -5  -11    7     -0.15      0.00
   -4  -11    7      4.52      0.00
   -3  -11    7     -4.62      0.00
   -2  -11    7     -1.00      0.00
   -1  -11    7      5.57      0.00
    0  -11    7     -4.22      0.00
    1  -11    7     -0.55      0.00
    2  -11    7      3.34      0.00
    3  -11    7     -3.40      0.00
    4  -11    7      2.60      0.00
    5  -11    7     -1.40      0.00
    6  -11    7      0.02      0.00
    7  -11    7      0.79      0.00
    8  -11    7     -0.10      0.00
    9  -11    7     -1.06      0.00
   10  -11    7      1.28      0.00
   11  -11    7     -0.86      0.00
   12  -11    7      0.21      0.00
   -9  -10    7      0.88      0.00
   -8  -10    7     -1.21      0.00
   -7  -10    7     -0.80      0.00
   -6  -10    7      2.11      0.00
   -5  -10    7      1.93      0.00
   -4  -10    7     -6.04      0.00
   -3  -10    7      3.02      0.00
   -2  -10    7      3.61      0.00
   -1  -10    7     -5.20      0.00
    0  -10    7      0.58      0.00
    1  -10    7      3.05      0.00
    2  -10    7     -2.72      0.00
    3  -10    7      1.93      0.00
    4  -10    7     -1.12      0.00
    5  -10    7     -1.24      0.00
    6  -10    7      3.10      0.00
    7  -10    7     -2.19      0.00
    8  -10    7     -0.24      0.00
    9  -10    7      1.71      0.00
   10  -10    7     -1.38      0.00
   11  -10    7      0.28      0.00
   12  -10    7      0.09      0.00
   13  -10    7      0.23      0.00
   -9   -9    7     -0.85      0.00
   -8   -9    7     -0.64      0.00
   -7   -9    7      3.93      0.00
   -6   -9    7     -2.72      0.00
   -5   -9    7     -3.06      0.00
   -4   -9    7      4.49      0.00
   -3   -9    7      1.02      0.00
   -2   -9    7     -5.47      0.00
   -1   -9    7      1.85      0.00
    0   -9    7      3.88      0.00
    1   -9    7     -3.28      0.00
    2   -9    7      0.40      0.00
    3   -9    7     -0.41      0.00
    4   -9    7     -0.69      0.00
    5   -9    7      4.77      0.00
    6   -9    7     -6.07      0.00
    7   -9    7      2.73      0.00
    8   -9    7      0.77      0.00
    9   -9    7     -1.80      0.00
   10   -9    7      0.59      0.00
   11   -9    7      0.54      0.00
   12   -9    7     -0.22      0.00
   13   -9    7     -0.06      0.00
  -10   -8    7     -0.82      0.00
   -9   -8    7      0.00      0.00
   -8   -8    7      4.06      0.00
   -7   -8    7     -6.52      0.00
   -6   -8    7      2.20      0.00
   -5   -8    7      2.53      0.00
   -4   -8    7     -0.08      0.00
   -3   -8    7     -6.12      0.00
   -2   -8    7      5.91      0.00
   -1   -8    7      1.69      0.00
    0   -8    7     -4.40      0.00
    1   -8    7     -0.25      0.00
    2   -8    7      1.80      0.00
    3   -8    7      0.53      0.00
    4   -8    7      1.82      0.00
    5   -8    7     -7.04      0.00
    6   -8    7      6.25      0.00
    7   -8    7     -1.39      0.00
    8   -8    7     -1.24      0.00
    9   -8    7      0.86      0.00
   10   -8    7      0.88      0.00
   11   -8    7     -1.33      0.00
   12   -8    7      0.59      0.00
   13   -8    7     -0.32      0.00
  -11   -7    7     -1.02      0.00
  -10   -7    7      1.36      0.00
   -9   -7    7      1.72      0.00
   -8   -7    7     -6.59      0.00
   -7   -7    7      5.79      0.00
   -6   -7    7      0.12      0.00
   -5   -7    7     -1.38      0.00
   -4   -7    7     -4.61      0.00
   -3   -7    7      9.25      0.00
   -2   -7    7     -4.48      0.00
   -1   -7    7     -1.75      0.00
    0   -7    7     -1.37      0.00
    1   -7    7      5.50      0.00
    2   -7    7     -1.31      0.00
    3   -7    7     -2.43      0.00
    4   -7    7     -2.57      0.00
    5   -7    7      6.94      0.00
    6   -7    7     -2.96      0.00
    7   -7    7     -1.68      0.00
    8   -7    7      1.75      0.00
    9   -7    7      0.49      0.00
   10   -7    7     -2.23      0.00
   11   -7    7      1.95      0.00
   12   -7    7     -1.16      0.00
   13   -7    7      0.62      0.00
  -10   -6    7     -0.85      0.00
   -9   -6    7     -3.86      0.00
   -8   -6    7      6.41      0.00
   -7   -6    7     -1.49      0.00
   -6   -6    7     -3.94      0.00
   -5   -6    7      1.06      0.00
   -4   -6    7      6.35      0.00
   -3   -6    7     -7.07      0.00
   -2   -6    7      1.17      0.00
   -1   -6    7     -2.13      0.00
    0   -6    7      9.20      0.00
    1   -6    7     -6.80      0.00
    2   -6    7     -3.19      0.00
    3   -6    7      4.00      0.00
    4   -6    7      4.27      0.00
    5   -6    7     -5.58      0.00
    6   -6    7     -1.25      0.00
    7   -6    7      4.39      0.00
    8   -6    7     -1.85      0.00
    9   -6    7     -1.35      0.00
   10   -6    7      2.37      0.00
   11   -6    7     -1.71      0.00
   12   -6    7      1.21      0.00
  -12   -5    7      1.08      0.00
  -11   -5    7     -1.94      0.00
  -10   -5    7     -0.78      0.00
   -9   -5    7      5.10      0.00
   -8   -5    7     -3.32      0.00
   -7   -5    7     -4.41      0.00
   -6   -5    7      7.47      0.00
   -5   -5    7     -1.47      0.00
   -4   -5    7     -3.30      0.00
   -3   -5    7     -0.64      0.00
   -2   -5    7      2.21      0.00
   -1   -5    7      7.00      0.00
    0   -5    7    -11.43      0.00
    1   -5    7     -0.10      0.00
    2   -5    7     10.03      0.00
    3   -5    7     -3.13      0.00
    4   -5    7     -7.01      0.00
    5   -5    7      4.41      0.00
    6   -5    7      3.47      0.00
    7   -5    7     -4.55      0.00
    8   -5    7      0.91      0.00
    9   -5    7      1.27      0.00
   10   -5    7     -1.04      0.00
   11   -5    7      0.52      0.00
   12   -5    7     -0.63      0.00
  -12   -4    7     -1.68      0.00
  -11   -4    7      1.40      0.00
  -10   -4    7      2.58      0.00
   -9   -4    7     -4.45      0.00
   -8   -4    7     -1.37      0.00
   -7   -4    7      9.00      0.00
   -6   -4    7     -8.18      0.00
   -5   -4    7      2.25      0.00
   -4   -4    7     -3.99      0.00
   -3   -4    7      9.40      0.00
   -2   -4    7     -3.02      0.00
   -1   -4    7     -8.58      0.00
    0   -4    7      3.37      0.00
    1   -4    7     13.78      0.00
    2   -4    7    -15.26      0.00
    3   -4    7     -0.62      0.00
    4   -4    7      9.64      0.00
    5   -4    7     -3.72      0.00
    6   -4    7     -3.14      0.00
    7   -4    7      2.40      0.00
    8   -4    7      0.20      0.00
    9   -4    7     -0.15      0.00
   10   -4    7     -0.73      0.00
   11   -4    7      0.57      0.00
   12   -4    7      0.04      0.00
  -12   -3    7      2.12      0.00
  -11   -3    7     -0.09      0.00
  -10   -3    7     -3.94      0.00
   -9   -3    7      2.52      0.00
   -8   -3    7      5.08      0.00
   -7   -3    7     -9.36      0.00
   -6   -3    7      5.16      0.00
   -5   -3    7     -3.76      0.00
   -4   -3    7     11.55      0.00
   -3   -3    7    -12.86      0.00
   -2   -3    7      0.78      0.00
   -1   -3    7      3.46      0.00
    0   -3    7     13.93      0.00
    1   -3    7    -28.15      0.00
    2   -3    7     15.27      0.00
    3   -3    7      6.30      0.00
    4   -3    7    -11.13      0.00
    5   -3    7      3.20      0.00
    6   -3    7      1.35      0.00
    7   -3    7     -0.03      0.00
    8   -3    7     -0.17      0.00
    9   -3    7     -1.24      0.00
   10   -3    7      1.57      0.00
   11   -3    7     -0.84      0.00
   12   -3    7      0.26      0.00
  -13   -2    7      1.39      0.00
  -12   -2    7     -1.82      0.00
  -11   -2    7     -1.63      0.00
  -10   -2    7      4.40      0.00
   -9   -2    7     -0.56      0.00
   -8   -2    7     -5.62      0.00
   -7   -2    7      4.98      0.00
   -6   -2    7     -0.63      0.00
   -5   -2    7      5.47      0.00
   -4   -2    7    -13.26      0.00
   -3   -2    7      7.28      0.00
   -2   -2    7      2.86      0.00
   -1   -2    7      7.83      0.00
    0   -2    7    -32.77      0.00
    1   -2    7     34.74      0.00
    2   -2    7     -8.43      0.00
    3   -2    7    -11.70      0.00
    4   -2    7     10.16      0.00
    5   -2    7     -2.12      0.00
    6   -2    7      0.24      0.00
    7   -2    7     -0.78      0.00
    8   -2    7     -0.69      0.00
    9   -2    7      1.54      0.00
   10   -2    7     -1.14      0.00
   11   -2    7      0.60      0.00
  -13   -1    7     -1.40      0.00
  -12   -1    7      0.73      0.00
  -11   -1    7      2.81      0.00
  -10   -1    7     -3.55      0.00
   -9   -1    7     -0.66      0.00
   -8   -1    7      3.03      0.00
   -7   -1    7      1.01      0.00
   -6   -1    7     -2.06      0.00
   -5   -1    7     -5.33      0.00
   -4   -1    7      6.04      0.00
   -3   -1    7      5.37      0.00
   -2   -1    7     -5.71      0.00
   -1   -1    7    -19.40      0.00
    0   -1    7     40.73      0.00
    1   -1    7    -25.85      0.00
    2   -1    7     -4.62      0.00
    3   -1    7     14.40      0.00
    4   -1    7     -5.80      0.00
    5   -1    7     -0.58      0.00
    6   -1    7      0.42      0.00
    7   -1    7     -0.52      0.00
    8   -1    7      1.27      0.00
    9   -1    7     -0.68      0.00
   10   -1    7      0.18      0.00
   11   -1    7     -0.26      0.00
  -13    0    7      0.92      0.00
  -12    0    7      0.63      0.00
  -11    0    7     -2.95      0.00
  -10    0    7      2.07      0.00
   -9    0    7      0.57      0.00
   -8    0    7      0.92      0.00
   -7    0    7     -4.69      0.00
   -6    0    7      1.84      0.00
   -5    0    7      2.11      0.00
   -4    0    7      6.57      0.00
   -3    0    7    -17.49      0.00
   -2    0    7      4.97      0.00
   -1    0    7     24.34      0.00
    0    0    7    -29.68      0.00
    1    0    7      2.04      0.00
    2    0    7     19.50      0.00
    3    0    7    -13.64      0.00
    4    0    7     -0.08      0.00
    5    0    7      4.41      0.00
    6    0    7     -3.50      0.00
    7    0    7      2.81      0.00
    8    0    7     -1.42      0.00
    9    0    7     -0.12      0.00
   10    0    7      0.48      0.00
  -14    1    7      0.50      0.00
  -13    1    7     -0.10      0.00
  -12    1    7     -1.64      0.00
  -11    1    7      2.48      0.00
  -10    1    7     -1.22      0.00
   -9    1    7      0.95      0.00
   -8    1    7     -3.97      0.00
   -7    1    7      4.36      0.00
   -6    1    7     -0.03      0.00
   -5    1    7      2.99      0.00
   -4    1    7    -17.08      0.00
   -3    1    7     20.76      0.00
   -2    1    7      0.85      0.00
   -1    1    7    -19.98      0.00
    0    1    7      5.06      0.00
    1    1    7     23.90      0.00
    2    1    7    -28.41      0.00
    3    1    7     10.25      0.00
    4    1    7      4.00      0.00
    5    1    7     -6.93      0.00
    6    1    7      5.96      0.00
    7    1    7     -3.74      0.00
    8    1    7      1.08      0.00
    9    1    7      0.62      0.00
  -13    2    7     -0.76      0.00
  -12    2    7      1.91      0.00
  -11    2    7     -1.80      0.00
  -10    2    7      1.23      0.00
   -9    2    7     -2.70      0.00
   -8    2    7      4.16      0.00
   -7    2    7     -0.64      0.00
   -6    2    7     -1.80      0.00
   -5    2    7     -7.22      0.00
   -4    2    7     19.65      0.00
   -3    2    7    -12.97      0.00
   -2    2    7     -8.37      0.00
   -1    2    7      8.81      0.00
    0    2    7     18.02      0.00
    1    2    7    -36.34      0.00
    2    2    7     25.62      0.00
    3    2    7     -4.93      0.00
    4    2    7     -5.12      0.00
    5    2    7      6.60      0.00
    6    2    7     -5.10      0.00
    7    2    7      2.25      0.00
    8    2    7      0.12      0.00
    9    2    7     -1.46      0.00
  -14    3    7     -0.05      0.00
  -13    3    7      1.08      0.00
  -12    3    7     -1.30      0.00
  -11    3    7      0.95      0.00
  -10    3    7     -1.49      0.00
   -9    3    7      3.14      0.00
   -8    3    7     -1.29      0.00
   -7    3    7     -3.85      0.00
   -6    3    7      2.43      0.00
   -5    3    7      8.45      0.00
   -4    3    7    -13.43      0.00
   -3    3    7     -0.26      0.00
   -2    3    7     11.81      0.00
   -1    3    7      3.29      0.00
    0    3    7    -27.55      0.00
    1    3    7     30.38      0.00
    2    3    7    -13.04      0.00
    3    3    7     -1.57      0.00
    4    3    7      5.22      0.00
    5    3    7     -4.29      0.00
    6    3    7      1.85      0.00
    7    3    7      0.23      0.00
    8    3    7     -1.64      0.00
    9    3    7      2.08      0.00
  -14    4    7      0.17      0.00
  -13    4    7     -0.55      0.00
  -12    4    7      0.18      0.00
  -11    4    7     -0.26      0.00
  -10    4    7      1.56      0.00
   -9    4    7     -1.75      0.00
   -8    4    7     -2.45      0.00
   -7    4    7      5.68      0.00
   -6    4    7     -0.83      0.00
   -5    4    7     -6.84      0.00
   -4    4    7      3.00      0.00
   -3    4    7     10.48      0.00
   -2    4    7     -9.52      0.00
   -1    4    7     -9.89      0.00
    0    4    7     22.06      0.00
    1    4    7    -13.58      0.00
    2    4    7     -1.34      0.00
    3    4    7      6.91      0.00
    4    4    7     -4.97      0.00
    5    4    7      1.46      0.00
    6    4    7      1.30      0.00
    7    4    7     -2.06      0.00
    8    4    7      2.24      0.00
  -14    5    7      0.10      0.00
  -13    5    7     -0.28      0.00
  -12    5    7      0.51      0.00
  -11    5    7      0.17      0.00
  -10    5    7     -1.00      0.00
   -9    5    7     -0.95      0.00
   -8    5    7      4.80      0.00
   -7    5    7     -3.96      0.00
   -6    5    7     -2.16      0.00
   -5    5    7      4.08      0.00
   -4    5    7      4.93      0.00
   -3    5    7    -12.84      0.00
   -2    5    7      4.76      0.00
   -1    5    7      8.65      0.00
    0    5    7     -8.73      0.00
    1    5    7     -2.45      0.00
    2    5    7      9.85      0.00
    3    5    7     -8.41      0.00
    4    5    7      3.61      0.00
    5    5    7      0.90      0.00
    6    5    7     -3.07      0.00
    7    5    7      2.83      0.00
    8    5    7     -1.74      0.00
  -14    6    7     -0.26      0.00
  -13    6    7      0.55      0.00
  -12    6    7     -0.33      0.00
  -11    6    7     -0.46      0.00
  -10    6    7     -0.20      0.00
   -9    6    7      3.50      0.00
   -8    6    7     -5.22      0.00
   -7    6    7      1.26      0.00
   -6    6    7      3.80      0.00
   -5    6    7     -1.34      0.00
   -4    6    7     -7.09      0.00
   -3    6    7      8.69      0.00
   -2    6    7     -0.82      0.00
   -1    6    7     -3.27      0.00
    0    6    7     -2.71      0.00
    1    6    7      9.78      0.00
    2    6    7    -10.00      0.00
    3    6    7      5.81      0.00
    4    6    7     -1.37      0.00
    5    6    7     -1.90      0.00
    6    6    7      2.98      0.00
    8    6    7      0.89      0.00
  -14    7    7      0.10      0.00
  -13    7    7     -0.29      0.00
  -12    7    7     -0.18      0.00
  -11    7    7      0.64      0.00
  -10    7    7      1.06      0.00
   -9    7    7     -4.03      0.00
   -8    7    7      3.94      0.00
   -7    7    7      0.32      0.00
   -6    7    7     -2.80      0.00
   -5    7    7     -1.11      0.00
   -4    7    7      5.40      0.00
   -3    7    7     -3.05      0.00
   -2    7    7     -0.99      0.00
   -1    7    7     -1.15      0.00
    0    7    7      6.62      0.00
    1    7    7     -7.92      0.00
    2    7    7      4.87      0.00
    3    7    7     -1.52      0.00
    4    7    7     -0.59      0.00
    5    7    7      1.47      0.00
    6    7    7     -1.29      0.00
  -14    8    7      0.08      0.00
  -13    8    7      0.06      0.00
  -12    8    7      0.42      0.00
  -11    8    7     -0.58      0.00
  -10    8    7     -0.86      0.00
   -9    8    7      2.44      0.00
   -8    8    7     -1.56      0.00
   -7    8    7     -1.13      0.00
   -6    8    7      0.87      0.00
   -5    8    7      2.52      0.00
   -4    8    7     -2.88      0.00
   -3    8    7     -0.15      0.00
   -2    8    7      0.50      0.00
   -1    8    7      2.79      0.00
    0    8    7     -4.42      0.00
    1    8    7      2.40      0.00
    2    8    7      0.32      0.00
    3    8    7     -1.70      0.00
    4    8    7      1.62      0.00
    5    8    7     -0.73      0.00
    6    8    7     -0.26      0.00
  -14    9    7     -0.10      0.00
  -13    9    7      0.09      0.00
  -12    9    7     -0.54      0.00
  -11    9    7      0.46      0.00
  -10    9    7      0.36      0.00
   -9    9    7     -0.69      0.00
   -8    9    7     -0.44      0.00
   -7    9    7      1.56      0.00
   -6    9    7      0.12      0.00
   -5    9    7     -1.99      0.00
   -4    9    7      0.69      0.00
   -3    9    7      0.47      0.00
   -2    9    7      1.08      0.00
   -1    9    7     -2.28      0.00
    0    9    7      0.86      0.00
    1    9    7      1.32      0.00
    2    9    7     -2.54      0.00
    3    9    7      2.46      0.00
    4    9    7     -1.47      0.00
    5    9    7      0.45      0.00
    6    9    7      0.38      0.00
  -14   10    7      0.12      0.00
  -13   10    7     -0.41      0.00
  -12   10    7      0.75      0.00
  -11   10    7     -0.32      0.00
  -10   10    7     -0.21      0.00
   -9   10    7     -0.02      0.00
   -8   10    7      1.02      0.00
   -7   10    7     -1.22      0.00
   -6   10    7     -0.06      0.00
   -5   10    7      0.20      0.00
   -4   10    7      0.58      0.00
   -3   10    7      0.48      0.00
   -2   10    7     -1.73      0.00
   -1   10    7      0.67      0.00
    0   10    7      1.15      0.00
    1   10    7     -2.13      0.00
    2   10    7      2.16      0.00
    3   10    7     -1.16      0.00
    4   10    7      0.40      0.00
    5   10    7     -0.24      0.00
  -14   11    7     -0.14      0.00
  -13   11    7      0.52      0.00
  -12   11    7     -0.57      0.00
  -11   11    7      0.09      0.00
  -10   11    7      0.03      0.00
   -9   11    7      0.34      0.00
   -8   11    7     -0.75      0.00
   -7   11    7      0.59      0.00
   -6   11    7     -0.49      0.00
   -5   11    7      1.06      0.00
   -4   11    7     -0.44      0.00
   -3   11    7     -1.18      0.00
   -2   11    7      0.89      0.00
   -1   11    7      0.69      0.00
    0   11    7     -1.35      0.00
    1   11    7      1.48      0.00
    2   11    7     -0.79      0.00
    3   11    7     -0.39      0.00
    4   11    7      0.44      0.00
  -13   12    7     -0.12      0.00
  -12   12    7     -0.11      0.00
  -11   12    7      0.17      0.00
  -10   12    7      0.22      0.00
   -9   12    7     -0.49      0.00
   -8   12    7      0.41      0.00
   -7   12    7     -0.42      0.00
   -6   12    7      0.98      0.00
   -5   12    7     -1.03      0.00
   -4   12    7     -0.30      0.00
   -3   12    7      0.89      0.00
   -2   12    7      0.25      0.00
   -1   12    7     -0.81      0.00
    0   12    7      0.60      0.00
    1   12    7     -0.51      0.00
    2   12    7     -0.26      0.00
    3   12    7      0.73      0.00
  -13   13    7     -0.31      0.00
  -12   13    7      0.43      0.00
  -11   13    7     -0.17      0.00
  -10   13    7     -0.08      0.00
   -9   13    7      0.08      0.00
   -8   13    7      0.00      0.00
   -7   13    7      0.32      0.00
   -6   13    7     -0.77      0.00
   -5   13    7      0.38      0.00
   -4   13    7      0.32      0.00
   -3   13    7      0.09      0.00
   -2   13    7     -0.65      0.00
   -1   13    7      0.18      0.00
    0   13    7      0.08      0.00
    1   13    7     -0.06      0.00
  -12   14    7      0.01      0.00
  -11   14    7     -0.11      0.00
  -10   14    7     -0.18      0.00
   -9   14    7      0.38      0.00
   -8   14    7     -0.37      0.00
   -7   14    7      0.11      0.00
   -6   14    7      0.06      0.00
   -5   14    7      0.02      0.00
   -4   14    7      0.25      0.00
   -3   14    7     -0.70      0.00
   -2   14    7      0.36      0.00
   -1   14    7      0.28      0.00
  -11   15    7      0.30      0.00
  -10   15    7      0.09      0.00
   -9   15    7     -0.24      0.00
   -8   15    7      0.31      0.00
   -7   15    7     -0.26      0.00
   -6   15    7      0.22      0.00
   -5   15    7      0.01      0.00
   -4   15    7     -0.48      0.00
   -3   15    7      0.49      0.00
   -2   15    7      0.09      0.00
  -10   16    7      0.07      0.00
   -9   16    7      0.04      0.00
   -8   16    7     -0.04      0.00
   -7   16    7     -0.10      0.00
   -6   16    7      0.10      0.00
   -5   16    7     -0.18      0.00
   -4   16    7      0.27      0.00
    1  -18    8     -0.04      0.00
    2  -18    8      0.22      0.00
    3  -18    8     -0.16      0.00
    4  -18    8     -0.03      0.00
    5  -18    8     -0.03      0.00
    6  -18    8      0.71      0.00
    8  -18    8      0.07      0.00
   -1  -17    8      0.13      0.00
    0  -17    8     -0.28      0.00
    1  -17    8      0.50      0.00
    2  -17    8     -0.48      0.00
    3  -17    8      0.44      0.00
    4  -17    8     -0.20      0.00
    5  -17    8      0.34      0.00
    6  -17    8     -1.00      0.00
    7  -17    8      0.60      0.00
    8  -17    8      0.39      0.00
    9  -17    8     -0.44      0.00
   -3  -16    8      0.00      0.00
   -2  -16    8      0.25      0.00
   -1  -16    8     -0.50      0.00
    0  -16    8      0.89      0.00
    1  -16    8     -0.73      0.00
    2  -16    8      0.19      0.00
    3  -16    8      0.21      0.00
    4  -16    8     -0.36      0.00
    5  -16    8     -0.40      0.00
    6  -16    8      1.02      0.00
    7  -16    8     -0.19      0.00
    8  -16    8     -0.50      0.00
    9  -16    8      0.17      0.00
   10  -16    8      0.16      0.00
   -4  -15    8     -0.10      0.00
   -3  -15    8      0.16      0.00
   -2  -15    8     -0.15      0.00
   -1  -15    8      0.82      0.00
    0  -15    8     -1.37      0.00
    1  -15    8      0.57      0.00
    2  -15    8      0.94      0.00
    3  -15    8     -1.97      0.00
    4  -15    8      1.52      0.00
    5  -15    8      0.08      0.00
    6  -15    8     -0.56      0.00
    7  -15    8     -0.18      0.00
    8  -15    8      0.18      0.00
    9  -15    8      0.29      0.00
   10  -15    8     -0.54      0.00
   11  -15    8      0.81      0.00
   -5  -14    8     -0.24      0.00
   -4  -14    8      0.29      0.00
   -3  -14    8      0.19      0.00
   -2  -14    8      0.13      0.00
   -1  -14    8     -1.66      0.00
    0  -14    8      2.04      0.00
    1  -14    8     -0.19      0.00
    2  -14    8     -2.43      0.00
    3  -14    8      3.50      0.00
    4  -14    8     -2.13      0.00
    5  -14    8      0.38      0.00
    6  -14    8     -0.33      0.00
    7  -14    8      0.58      0.00
    8  -14    8      0.06      0.00
    9  -14    8     -0.36      0.00
   10  -14    8      0.62      0.00
   11  -14    8     -0.79      0.00
   -6  -13    8     -0.08      0.00
   -5  -13    8      0.33      0.00
   -4  -13    8      0.49      0.00
   -3  -13    8     -1.25      0.00
   -2  -13    8     -0.56      0.00
   -1  -13    8      3.01      0.00
    0  -13    8     -2.55      0.00
    1  -13    8     -0.65      0.00
    2  -13    8      3.51      0.00
    3  -13    8     -3.40      0.00
    4  -13    8      1.34      0.00
    5  -13    8     -0.38      0.00
    6  -13    8      0.91      0.00
    7  -13    8     -0.68      0.00
    8  -13    8     -0.03      0.00
    9  -13    8     -0.04      0.00
   10  -13    8     -0.08      0.00
   11  -13    8     -0.07      0.00
   12  -13    8      0.44      0.00
   -7  -12    8      0.15      0.00
   -6  -12    8      0.56      0.00
   -5  -12    8     -0.14      0.00
   -4  -12    8     -2.17      0.00
   -3  -12    8      2.05      0.00
   -2  -12    8      1.75      0.00
   -1  -12    8     -4.08      0.00
    0  -12    8      1.86      0.00
    1  -12    8      2.16      0.00
    2  -12    8     -3.52      0.00
    3  -12    8      1.62      0.00
    4  -12    8      0.41      0.00
    5  -12    8     -0.42      0.00
    6  -12    8     -0.38      0.00
    7  -12    8      0.23      0.00
    8  -12    8     -0.21      0.00
    9  -12    8      0.61      0.00
   10  -12    8     -0.59      0.00
   11  -12    8      0.71      0.00
   12  -12    8     -0.44      0.00
   -8  -11    8      0.49      0.00
   -7  -11    8      0.37      0.00
   -6  -11    8     -1.35      0.00
   -5  -11    8     -1.09      0.00
   -4  -11    8      3.93      0.00
   -3  -11    8     -1.44      0.00
   -2  -11    8     -3.40      0.00
   -1  -11    8      3.75      0.00
    0  -11    8      0.67      0.00
    1  -11    8     -3.72      0.00
    2  -11    8      2.10      0.00
    3  -11    8      0.97      0.00
    4  -11    8     -2.32      0.00
    5  -11    8      2.00      0.00
    6  -11    8     -1.20      0.00
    7  -11    8      0.34      0.00
    8  -11    8      0.71      0.00
    9  -11    8     -1.06      0.00
   10  -11    8      0.72      0.00
   11  -11    8     -0.34      0.00
   12  -11    8     -0.06      0.00
   -8  -10    8      0.51      0.00
   -7  -10    8     -2.44      0.00
   -6  -10    8      1.46      0.00
   -5  -10    8      3.27      0.00
   -4  -10    8     -4.15      0.00
   -3  -10    8     -1.10      0.00
   -2  -10    8      4.88      0.00
   -1  -10    8     -1.37      0.00
    0  -10    8     -4.49      0.00
    1  -10    8      4.32      0.00
    2  -10    8      0.32      0.00
    3  -10    8     -3.16      0.00
    4  -10    8      3.75      0.00
    5  -10    8     -3.87      0.00
    6  -10    8      2.83      0.00
    7  -10    8     -0.53      0.00
    8  -10    8     -1.00      0.00
    9  -10    8      0.93      0.00
   10  -10    8     -0.13      0.00
   11  -10    8     -0.53      0.00
   12  -10    8      0.44      0.00
   -9   -9    8      0.87      0.00
   -8   -9    8     -3.31      0.00
   -7   -9    8      4.49      0.00
   -6   -9    8     -0.01      0.00
   -5   -9    8     -4.46      0.00
   -4   -9    8      1.21      0.00
   -3   -9    8      5.57      0.00
   -2   -9    8     -5.84      0.00
   -1   -9    8     -2.10      0.00
    0   -9    8      7.12      0.00
    1   -9    8     -2.92      0.00
    2   -9    8     -2.45      0.00
    3   -9    8      3.55      0.00
    4   -9    8     -3.92      0.00
    5   -9    8      4.66      0.00
    6   -9    8     -2.78      0.00
    7   -9    8     -0.01      0.00
    8   -9    8      0.57      0.00
    9   -9    8      0.15      0.00
   10   -9    8     -1.04      0.00
   11   -9    8      1.25      0.00
   12   -9    8     -0.58      0.00
  -10   -8    8      0.26      0.00
   -9   -8    8     -2.60      0.00
   -8   -8    8      5.52      0.00
   -7   -8    8     -3.46      0.00
   -6   -8    8     -2.92      0.00
   -5   -8    8      3.39      0.00
   -4   -8    8      4.28      0.00
   -3   -8    8    -10.26      0.00
   -2   -8    8      5.49      0.00
   -1   -8    8      4.44      0.00
    0   -8    8     -5.61      0.00
    1   -8    8     -0.55      0.00
    2   -8    8      3.01      0.00
    3   -8    8     -1.92      0.00
    4   -8    8      2.90      0.00
    5   -8    8     -3.29      0.00
    6   -8    8      0.09      0.00
    7   -8    8      1.52      0.00
    8   -8    8      0.08      0.00
    9   -8    8     -1.64      0.00
   10   -8    8      2.29      0.00
   11   -8    8     -1.63      0.00
   12   -8    8      0.69      0.00
  -11   -7    8     -0.35      0.00
  -10   -7    8     -1.02      0.00
   -9   -7    8      4.12      0.00
   -8   -7    8     -4.63      0.00
   -7   -7    8     -1.42      0.00
   -6   -7    8      6.34      0.00
   -5   -7    8     -1.04      0.00
   -4   -7    8     -9.11      0.00
   -3   -7    8     11.27      0.00
   -2   -7    8     -2.27      0.00
   -1   -7    8     -4.51      0.00
    0   -7    8      0.62      0.00
    1   -7    8      3.55      0.00
    2   -7    8     -1.43      0.00
    3   -7    8      0.12      0.00
    4   -7    8     -2.30      0.00
    5   -7    8      0.82      0.00
    6   -7    8      3.56      0.00
    7   -7    8     -3.18      0.00
    8   -7    8     -0.31      0.00
    9   -7    8      2.44      0.00
   10   -7    8     -2.51      0.00
   11   -7    8      1.27      0.00
   12   -7    8     -0.62      0.00
  -10   -6    8      2.13      0.00
   -9   -6    8     -4.29      0.00
   -8   -6    8      0.49      0.00
   -7   -6    8      7.71      0.00
   -6   -6    8     -8.48      0.00
   -5   -6    8     -1.62      0.00
   -4   -6    8     10.14      0.00
   -3   -6    8     -5.95      0.00
   -2   -6    8     -3.54      0.00
   -1   -6    8      3.29      0.00
    0   -6    8      2.91      0.00
    1   -6    8     -2.25      0.00
    2   -6    8     -1.72      0.00
    3   -6    8     -0.32      0.00
    4   -6    8      3.39      0.00
    5   -6    8      0.61      0.00
    6   -6    8     -5.22      0.00
    7   -6    8      3.38      0.00
    8   -6    8      0.50      0.00
    9   -6    8     -1.96      0.00
   10   -6    8      1.07      0.00
   11   -6    8     -0.06      0.00
   12   -6    8      0.27      0.00
  -11   -5    8      0.33      0.00
  -10   -5    8     -2.88      0.00
   -9   -5    8      2.52      0.00
   -8   -5    8      5.02      0.00
   -7   -5    8    -11.95      0.00
   -6   -5    8      7.20      0.00
   -5   -5    8      4.37      0.00
   -4   -5    8     -6.30      0.00
   -3   -5    8     -3.73      0.00
   -2   -5    8      8.97      0.00
   -1   -5    8     -2.88      0.00
    0   -5    8     -0.51      0.00
    1   -5    8     -4.10      0.00
    2   -5    8      4.17      0.00
    3   -5    8      3.29      0.00
    4   -5    8     -5.66      0.00
    5   -5    8     -0.41      0.00
    6   -5    8      4.23      0.00
    7   -5    8     -1.81      0.00
    8   -5    8     -0.80      0.00
    9   -5    8      0.39      0.00
   10   -5    8      1.06      0.00
   11   -5    8     -1.01      0.00
   12   -5    8      0.05      0.00
  -12   -4    8     -0.65      0.00
  -11   -4    8     -0.89      0.00
  -10   -4    8      3.17      0.00
   -9   -4    8      0.31      0.00
   -8   -4    8     -8.99      0.00
   -7   -4    8     11.33      0.00
   -6   -4    8     -1.85      0.00
   -5   -4    8     -5.99      0.00
   -4   -4    8     -1.23      0.00
   -3   -4    8     12.53      0.00
   -2   -4    8    -11.47      0.00
   -1   -4    8      5.26      0.00
    0   -4    8     -8.01      0.00
    1   -4    8     11.70      0.00
    2   -4    8     -3.06      0.00
    3   -4    8     -8.13      0.00
    4   -4    8      7.48      0.00
    5   -4    8     -0.16      0.00
    6   -4    8     -2.20      0.00
    7   -4    8     -0.12      0.00
    8   -4    8      0.56      0.00
    9   -4    8      1.29      0.00
   10   -4    8     -2.08      0.00
   11   -4    8      1.02      0.00
  -12   -3    8      0.65      0.00
  -11   -3    8      1.94      0.00
  -10   -3    8     -3.13      0.00
   -9   -3    8     -2.54      0.00
   -8   -3    8      8.99      0.00
   -7   -3    8     -5.33      0.00
   -6   -3    8     -5.14      0.00
   -5   -3    8      4.86      0.00
   -4   -3    8      8.37      0.00
   -3   -3    8    -15.27      0.00
   -2   -3    8     10.55      0.00
   -1   -3    8    -10.38      0.00
    0   -3    8     18.05      0.00
    1   -3    8    -14.78      0.00
    2   -3    8     -2.45      0.00
    3   -3    8     12.09      0.00
    4   -3    8     -6.60      0.00
    5   -3    8     -0.54      0.00
    6   -3    8      0.74      0.00
    7   -3    8      1.06      0.00
    8   -3    8      0.17      0.00
    9   -3    8     -1.73      0.00
   10   -3    8      1.37      0.00
   11   -3    8     -0.33      0.00
  -13   -2    8      0.71      0.00
  -12   -2    8      0.04      0.00
  -11   -2    8     -2.99      0.00
  -10   -2    8      2.32      0.00
   -9   -2    8      3.41      0.00
   -8   -2    8     -5.14      0.00
   -7   -2    8     -2.82      0.00
   -6   -2    8      9.49      0.00
   -5   -2    8     -1.78      0.00
   -4   -2    8     -9.86      0.00
   -3   -2    8      9.65      0.00
   -2   -2    8     -6.48      0.00
   -1   -2    8     14.53      0.00
    0   -2    8    -21.48      0.00
    1   -2    8      8.43      0.00
    2   -2    8     10.52      0.00
    3   -2    8    -11.71      0.00
    4   -2    8      1.30      0.00
    5   -2    8      3.32      0.00
    6   -2    8     -0.74      0.00
    7   -2    8     -0.66      0.00
    8   -2    8     -0.52      0.00
    9   -2    8      0.67      0.00
   10   -2    8      0.01      0.00
  -13   -1    8     -0.43      0.00
  -12   -1    8     -1.27      0.00
  -11   -1    8      3.25      0.00
  -10   -1    8     -0.83      0.00
   -9   -1    8     -2.95      0.00
   -8   -1    8      0.03      0.00
   -7   -1    8      8.22      0.00
   -6   -1    8     -8.83      0.00
   -5   -1    8     -0.54      0.00
   -4   -1    8      4.21      0.00
   -3   -1    8      1.14      0.00
   -2   -1    8      1.16      0.00
   -1   -1    8    -13.23      0.00
    0   -1    8     12.09      0.00
    1   -1    8      7.59      0.00
    2   -1    8    -17.86      0.00
    3   -1    8      6.49      0.00
    4   -1    8      6.40      0.00
    5   -1    8     -6.86      0.00
    6   -1    8      2.18      0.00
    7   -1    8     -0.50      0.00
    8   -1    8      0.22      0.00
    9   -1    8      0.59      0.00
   10   -1    8     -0.84      0.00
  -13    0    8     -0.30      0.00
  -12    0    8      2.46      0.00
  -11    0    8     -2.75      0.00
  -10    0    8     -0.30      0.00
   -9    0    8      1.43      0.00
   -8    0    8      3.61      0.00
   -7    0    8     -8.33      0.00
   -6    0    8      4.55      0.00
   -5    0    8      0.41      0.00
   -4    0    8      4.25      0.00
   -3    0    8     -9.35      0.00
   -2    0    8      1.46      0.00
   -1    0    8      6.05      0.00
    0    0    8      6.94      0.00
    1    0    8    -25.23      0.00
    2    0    8     20.62      0.00
    3    0    8      0.15      0.00
    4    0    8    -11.10      0.00
    5    0    8      8.07      0.00
    6    0    8     -3.23      0.00
    7    0    8      1.01      0.00
    8    0    8      0.38      0.00
    9    0    8     -1.21      0.00
  -14    1    8      0.27      0.00
  -13    1    8      1.30      0.00
  -12    1    8     -2.92      0.00
  -11    1    8      1.84      0.00
  -10    1    8      0.67      0.00
   -9    1    8      0.20      0.00
   -8    1    8     -4.23      0.00
   -7    1    8      4.15      0.00
   -6    1    8      0.09      0.00
   -5    1    8      1.51      0.00
   -4    1    8     -9.44      0.00
   -3    1    8      9.23      0.00
   -2    1    8      0.16      0.00
   -1    1    8      3.47      0.00
    0    1    8    -23.89      0.00
    1    1    8     32.73      0.00
    2    1    8    -15.88      0.00
    3    1    8     -5.06      0.00
    4    1    8     10.06      0.00
    5    1    8     -5.58      0.00
    6    1    8      1.99      0.00
    7    1    8      0.02      0.00
    8    1    8     -1.15      0.00
  -14    2    8      0.30      0.00
  -13    2    8     -1.97      0.00
  -12    2    8      2.35      0.00
  -11    2    8     -0.56      0.00
  -10    2    8     -0.88      0.00
   -9    2    8     -0.74      0.00
   -8    2    8      1.86      0.00
   -7    2    8      1.22      0.00
   -6    2    8     -2.51      0.00
   -5    2    8     -3.30      0.00
   -4    2    8      8.15      0.00
   -3    2    8     -1.95      0.00
   -2    2    8     -2.82      0.00
   -1    2    8    -11.16      0.00
    0    2    8     29.01      0.00
    1    2    8    -25.35      0.00
    2    2    8      4.79      0.00
    3    2    8      7.91      0.00
    4    2    8     -5.99      0.00
    5    2    8      1.35      0.00
    6    2    8      0.89      0.00
    7    2    8     -1.58      0.00
    8    2    8      1.74      0.00
  -14    3    8     -0.74      0.00
  -13    3    8      1.77      0.00
  -12    3    8     -1.06      0.00
  -11    3    8     -0.67      0.00
  -10    3    8      1.03      0.00
   -9    3    8      0.03      0.00
   -8    3    8      1.49      0.00
   -7    3    8     -4.04      0.00
   -6    3    8      1.71      0.00
   -5    3    8      3.39      0.00
   -4    3    8     -1.55      0.00
   -3    3    8     -6.64      0.00
   -2    3    8      3.37      0.00
   -1    3    8     13.83      0.00
    0    3    8    -21.67      0.00
    1    3    8      9.17      0.00
    2    3    8      6.76      0.00
    3    3    8     -8.85      0.00
    4    3    8      2.35      0.00
    5    3    8      2.10      0.00
    6    3    8     -3.27      0.00
    7    3    8      2.26      0.00
    8    3    8     -1.52      0.00
  -14    4    8      0.62      0.00
  -13    4    8     -0.84      0.00
  -12    4    8     -0.16      0.00
  -11    4    8      1.16      0.00
  -10    4    8     -1.00      0.00
   -9    4    8      1.34      0.00
   -8    4    8     -3.34      0.00
   -7    4    8      2.72      0.00
   -6    4    8      1.25      0.00
   -5    4    8     -1.75      0.00
   -4    4    8     -5.68      0.00
   -3    4    8     11.09      0.00
   -2    4    8     -2.00      0.00
   -1    4    8    -10.68      0.00
    0    4    8      8.25      0.00
    1    4    8      5.59      0.00
    2    4    8    -12.52      0.00
    3    4    8      7.19      0.00
    4    4    8      0.23      0.00
    5    4    8     -3.97      0.00
    6    4    8      4.07      0.00
    7    4    8     -2.04      0.00
    8    4    8      0.71      0.00
  -14    5    8     -0.27      0.00
  -13    5    8      0.01      0.00
  -12    5    8      0.62      0.00
  -11    5    8     -0.88      0.00
  -10    5    8      1.16      0.00
   -9    5    8     -2.69      0.00
   -8    5    8      3.12      0.00
   -7    5    8      0.40      0.00
   -6    5    8     -3.39      0.00
   -5    5    8     -0.65      0.00
   -4    5    8      9.00      0.00
   -3    5    8     -9.46      0.00
   -2    5    8     -0.15      0.00
   -1    5    8      4.77      0.00
    0    5    8      3.16      0.00
    1    5    8    -12.10      0.00
    2    5    8     10.81      0.00
    3    5    8     -3.44      0.00
    4    5    8     -1.95      0.00
    5    5    8      3.98      0.00
    6    5    8     -3.15      0.00
    7    5    8      1.28      0.00
  -14    6    8      0.16      0.00
  -13    6    8      0.16      0.00
  -12    6    8     -0.35      0.00
  -11    6    8      0.35      0.00
  -10    6    8     -1.39      0.00
   -9    6    8      3.01      0.00
   -8    6    8     -1.79      0.00
   -7    6    8     -2.06      0.00
   -6    6    8      2.57      0.00
   -5    6    8      3.11      0.00
   -4    6    8     -7.95      0.00
   -3    6    8      4.19      0.00
   -2    6    8      2.27      0.00
   -1    6    8     -0.37      0.00
    0    6    8     -7.45      0.00
    1    6    8      9.90      0.00
    2    6    8     -5.01      0.00
    3    6    8     -0.25      0.00
    4    6    8      2.46      0.00
    5    6    8     -2.24      0.00
    6    6    8      0.90      0.00
    7    6    8     -0.01      0.00
  -14    7    8     -0.18      0.00
  -13    7    8      0.00      0.00
  -12    7    8     -0.13      0.00
  -11    7    8      0.11      0.00
  -10    7    8      1.03      0.00
   -9    7    8     -1.75      0.00
   -8    7    8      0.11      0.00
   -7    7    8      1.94      0.00
   -6    7    8     -0.01      0.00
   -5    7    8     -4.80      0.00
   -4    7    8      5.05      0.00
   -3    7    8      0.36      0.00
   -2    7    8     -2.95      0.00
   -1    7    8     -1.24      0.00
    0    7    8      5.41      0.00
    1    7    8     -3.90      0.00
    2    7    8     -0.12      0.00
    3    7    8      2.34      0.00
    4    7    8     -2.00      0.00
    5    7    8      0.25      0.00
    6    7    8      1.01      0.00
  -14    8    8      0.10      0.00
  -13    8    8     -0.14      0.00
  -12    8    8      0.49      0.00
  -11    8    8     -0.34      0.00
  -10    8    8     -0.41      0.00
   -9    8    8      0.22      0.00
   -8    8    8      1.13      0.00
   -7    8    8     -1.40      0.00
   -6    8    8     -1.67      0.00
   -5    8    8      4.44      0.00
   -4    8    8     -2.00      0.00
   -3    8    8     -1.99      0.00
   -2    8    8      1.63      0.00
   -1    8    8      1.27      0.00
    0    8    8     -1.71      0.00
    1    8    8     -0.37      0.00
    2    8    8      2.28      0.00
    3    8    8     -2.63      0.00
    4    8    8      1.21      0.00
    5    8    8      0.44      0.00
    6    8    8     -1.11      0.00
  -14    9    8     -0.08      0.00
  -13    9    8      0.44      0.00
  -12    9    8     -0.79      0.00
  -11    9    8      0.23      0.00
  -10    9    8      0.32      0.00
   -9    9    8      0.24      0.00
   -8    9    8     -1.23      0.00
   -7    9    8      0.75      0.00
   -6    9    8      1.65      0.00
   -5    9    8     -2.06      0.00
   -4    9    8     -0.53      0.00
   -3    9    8      1.49      0.00
   -2    9    8      0.04      0.00
   -1    9    8     -0.64      0.00
    0    9    8     -0.30      0.00
    1    9    8      1.40      0.00
    2    9    8     -2.11      0.00
    3    9    8      1.53      0.00
    4    9    8     -0.27      0.00
    5    9    8     -0.23      0.00
  -14   10    8      0.23      0.00
  -13   10    8     -0.81      0.00
  -12   10    8      0.83      0.00
  -11   10    8      0.05      0.00
  -10   10    8     -0.36      0.00
   -9   10    8     -0.19      0.00
   -8   10    8      0.68      0.00
   -7   10    8     -0.14      0.00
   -6   10    8     -0.65      0.00
   -5   10    8     -0.45      0.00
   -4   10    8      1.51      0.00
   -3   10    8     -0.36      0.00
   -2   10    8     -0.46      0.00
   -1   10    8     -0.13      0.00
    0   10    8      0.50      0.00
    1   10    8     -0.94      0.00
    2   10    8      1.06      0.00
    3   10    8     -0.05      0.00
    4   10    8     -0.43      0.00
  -14   11    8     -0.30      0.00
  -13   11    8      0.72      0.00
  -12   11    8     -0.35      0.00
  -11   11    8     -0.23      0.00
  -10   11    8      0.04      0.00
   -9   11    8      0.37      0.00
   -8   11    8     -0.43      0.00
   -7   11    8      0.18      0.00
   -6   11    8     -0.57      0.00
   -5   11    8      1.48      0.00
   -4   11    8     -0.82      0.00
   -3   11    8     -0.40      0.00
   -2   11    8     -0.01      0.00
   -1   11    8      0.35      0.00
    0   11    8     -0.04      0.00
    1   11    8      0.35      0.00
    2   11    8     -0.11      0.00
    3   11    8     -0.53      0.00
  -13   12    8     -0.22      0.00
  -12   12    8     -0.15      0.00
  -11   12    8      0.23      0.00
  -10   12    8      0.04      0.00
   -9   12    8     -0.23      0.00
   -8   12    8      0.31      0.00
   -7   12    8     -0.59      0.00
   -6   12    8      1.23      0.00
   -5   12    8     -1.13      0.00
   -4   12    8     -0.07      0.00
   -3   12    8      0.29      0.00
   -2   12    8      0.38      0.00
   -1   12    8     -0.03      0.00
    0   12    8     -0.28      0.00
    1   12    8      0.00      0.00
    2   12    8     -0.18      0.00
  -12   13    8      0.00      0.00
  -11   13    8     -0.05      0.00
  -10   13    8      0.32      0.00
   -9   13    8     -0.32      0.00
   -8   13    8      0.03      0.00
   -7   13    8      0.49      0.00
   -6   13    8     -0.83      0.00
   -5   13    8      0.30      0.00
   -4   13    8      0.21      0.00
   -3   13    8      0.25      0.00
   -2   13    8     -0.37      0.00
   -1   13    8     -0.24      0.00
    1   13    8      0.04      0.00
  -12   14    8      0.46      0.00
  -11   14    8     -0.13      0.00
  -10   14    8     -0.44      0.00
   -9   14    8      0.45      0.00
   -8   14    8     -0.18      0.00
   -7   14    8     -0.14      0.00
   -6   14    8      0.05      0.00
   -5   14    8      0.34      0.00
   -4   14    8     -0.10      0.00
   -3   14    8     -0.36      0.00
   -2   14    8      0.11      0.00
   -1   14    8      0.26      0.00
  -10   15    8      0.26      0.00
   -9   15    8     -0.21      0.00
   -8   15    8     -0.03      0.00
   -7   15    8      0.23      0.00
   -6   15    8      0.14      0.00
   -5   15    8     -0.44      0.00
   -4   15    8      0.13      0.00
   -3   15    8      0.07      0.00
    1  -18    9     -0.19      0.00
    2  -18    9      0.02      0.00
    3  -18    9     -0.27      0.00
    4  -18    9      0.47      0.00
    5  -18    9     -0.56      0.00
    6  -18    9      0.76      0.00
    7  -18    9     -0.23      0.00
   -1  -17    9      0.90      0.00
    0  -17    9     -0.68      0.00
    1  -17    9     -0.12      0.00
    2  -17    9      0.57      0.00
    3  -17    9     -0.14      0.00
    4  -17    9     -0.27      0.00
    5  -17    9      0.70      0.00
    6  -17    9     -0.83      0.00
    7  -17    9     -0.04      0.00
    8  -17    9      0.51      0.00
    9  -17    9     -0.03      0.00
   -2  -16    9      0.73      0.00
   -1  -16    9     -0.76      0.00
    0  -16    9      0.26      0.00
    1  -16    9      0.94      0.00
    2  -16    9     -1.57      0.00
    3  -16    9      1.22      0.00
    4  -16    9     -0.43      0.00
    5  -16    9     -0.60      0.00
    6  -16    9      0.60      0.00
    7  -16    9      0.24      0.00
    8  -16    9     -0.15      0.00
    9  -16    9     -0.48      0.00
   10  -16    9      0.47      0.00
   -4  -15    9     -0.53      0.00
   -3  -15    9      0.75      0.00
   -2  -15    9     -0.53      0.00
   -1  -15    9      0.50      0.00
    0  -15    9      0.16      0.00
    1  -15    9     -1.67      0.00
    2  -15    9      2.59      0.00
    3  -15    9     -2.28      0.00
    4  -15    9      0.91      0.00
    5  -15    9      0.23      0.00
    6  -15    9      0.13      0.00
    7  -15    9     -0.49      0.00
    8  -15    9     -0.26      0.00
    9  -15    9      0.72      0.00
   10  -15    9     -0.53      0.00
   -5  -14    9     -0.25      0.00
   -4  -14    9      0.61      0.00
   -3  -14    9     -0.28      0.00
   -2  -14    9      0.32      0.00
   -1  -14    9     -0.77      0.00
    0  -14    9     -0.19      0.00
    1  -14    9      2.06      0.00
    2  -14    9     -2.91      0.00
    3  -14    9      1.91      0.00
    4  -14    9     -0.23      0.00
    5  -14    9      0.00      0.00
    6  -14    9     -0.95      0.00
    7  -14    9      0.69      0.00
    8  -14    9      0.37      0.00
    9  -14    9     -0.37      0.00
   10  -14    9      0.08      0.00
   11  -14    9      0.04      0.00
   -6  -13    9     -0.13      0.00
   -5  -13    9      0.55      0.00
   -4  -13    9      0.09      0.00
   -3  -13    9     -0.64      0.00
   -2  -13    9     -0.50      0.00
   -1  -13    9      1.11      0.00
    0  -13    9      0.53      0.00
    1  -13    9     -2.31      0.00
    2  -13    9      1.89      0.00
    3  -13    9      0.32      0.00
    4  -13    9     -1.51      0.00
    5  -13    9      0.28      0.00
    6  -13    9      1.11      0.00
    7  -13    9     -0.52      0.00
    8  -13    9     -0.17      0.00
    9  -13    9     -0.26      0.00
   10  -13    9      0.48      0.00
   11  -13    9     -0.61      0.00
   -7  -12    9      0.10      0.00
   -6  -12    9      0.87      0.00
   -5  -12    9     -0.41      0.00
   -4  -12    9     -1.35      0.00
   -3  -12    9      0.86      0.00
   -2  -12    9      1.19      0.00
   -1  -12    9     -0.77      0.00
    0  -12    9     -1.69      0.00
    1  -12    9      2.23      0.00
    2  -12    9      0.47      0.00
    3  -12    9     -3.25      0.00
    4  -12    9      3.13      0.00
    5  -12    9     -0.87      0.00
    6  -12    9     -0.47      0.00
    7  -12    9      0.18      0.00
    8  -12    9     -0.30      0.00
    9  -12    9      0.66      0.00
   10  -12    9     -0.56      0.00
   11  -12    9      0.52      0.00
   -8  -11    9      0.20      0.00
   -7  -11    9      0.85      0.00
   -6  -11    9     -1.27      0.00
   -5  -11    9     -1.16      0.00
   -4  -11    9      2.29      0.00
   -3  -11    9      0.39      0.00
   -2  -11    9     -2.07      0.00
   -1  -11    9     -0.60      0.00
    0  -11    9      3.58      0.00
    1  -11    9     -1.68      0.00
    2  -11    9     -3.09      0.00
    3  -11    9      5.14      0.00
    4  -11    9     -3.62      0.00
    5  -11    9      1.42      0.00
    6  -11    9     -0.50      0.00
    7  -11    9      0.10      0.00
    8  -11    9      0.45      0.00
    9  -11    9     -0.40      0.00
   10  -11    9      0.13      0.00
   11  -11    9      0.08      0.00
   12  -11    9     -0.27      0.00
   -8  -10    9      1.25      0.00
   -7  -10    9     -2.36      0.00
   -6  -10    9      0.24      0.00
   -5  -10    9      2.88      0.00
   -4  -10    9     -0.90      0.00
   -3  -10    9     -3.45      0.00
   -2  -10    9      2.88      0.00
   -1  -10    9      2.90      0.00
    0  -10    9     -5.60      0.00
    1  -10    9      0.85      0.00
    2  -10    9      4.48      0.00
    3  -10    9     -4.73      0.00
    4  -10    9      2.55      0.00
    5  -10    9     -1.40      0.00
    6  -10    9      0.93      0.00
    7  -10    9     -0.43      0.00
    8  -10    9      0.49      0.00
    9  -10    9     -0.65      0.00
   10  -10    9      0.57      0.00
   11  -10    9     -0.64      0.00
   12  -10    9      0.46      0.00
   -9   -9    9      1.45      0.00
   -8   -9    9     -2.84      0.00
   -7   -9    9      2.05      0.00
   -6   -9    9      2.00      0.00
   -5   -9    9     -2.12      0.00
   -4   -9    9     -3.87      0.00
   -3   -9    9      7.67      0.00
   -2   -9    9     -2.91      0.00
   -1   -9    9     -5.44      0.00
    0   -9    9      6.01      0.00
    1   -9    9      0.73      0.00
    2   -9    9     -4.18      0.00
    3   -9    9      2.16      0.00
    4   -9    9     -0.28      0.00
    5   -9    9      0.15      0.00
    6   -9    9      0.13      0.00
    7   -9    9      0.50      0.00
    8   -9    9     -1.89      0.00
    9   -9    9      1.87      0.00
   10   -9    9     -1.34      0.00
   11   -9    9      0.94      0.00
   12   -9    9     -0.39      0.00
  -10   -8    9      1.00      0.00
   -9   -8    9     -2.09      0.00
   -8   -8    9      2.14      0.00
   -7   -8    9      1.49      0.00
   -6   -8    9     -4.16      0.00
   -5   -8    9     -1.32      0.00
   -4   -8    9      9.51      0.00
   -3   -8    9     -9.64      0.00
   -2   -8    9      0.17      0.00
   -1   -8    9      7.25      0.00
    0   -8    9     -3.30      0.00
    1   -8    9     -3.41      0.00
    2   -8    9      3.02      0.00
    3   -8    9      0.64      0.00
    4   -8    9     -1.66      0.00
    5   -8    9      1.88      0.00
    6   -8    9     -2.32      0.00
    7   -8    9      0.10      0.00
    8   -8    9      2.23      0.00
    9   -8    9     -2.25      0.00
   10   -8    9      1.64      0.00
   11   -8    9     -0.77      0.00
   12   -8    9      0.22      0.00
  -10   -7    9     -1.25      0.00
   -9   -7    9      1.53      0.00
   -8   -7    9      1.32      0.00
   -7   -7    9     -6.42      0.00
   -6   -7    9      4.75      0.00
   -5   -7    9      5.39      0.00
   -4   -7    9    -11.75      0.00
   -3   -7    9      5.46      0.00
   -2   -7    9      6.22      0.00
   -1   -7    9     -7.64      0.00
    0   -7    9     -1.16      0.00
    1   -7    9      5.42      0.00
    2   -7    9     -1.67      0.00
    3   -7    9     -1.47      0.00
    4   -7    9      1.59      0.00
    5   -7    9     -3.00      0.00
    6   -7    9      3.65      0.00
    7   -7    9     -0.79      0.00
    8   -7    9     -1.35      0.00
    9   -7    9      1.43      0.00
   10   -7    9     -0.74      0.00
   11   -7    9     -0.08      0.00
  -11   -6    9     -0.50      0.00
  -10   -6    9      0.96      0.00
   -9   -6    9      0.30      0.00
   -8   -6    9     -5.72      0.00
   -7   -6    9      9.33      0.00
   -6   -6    9     -2.41      0.00
   -5   -6    9     -8.65      0.00
   -4   -6    9      8.40      0.00
   -3   -6    9      4.61      0.00
   -2   -6    9    -13.29      0.00
   -1   -6    9      6.41      0.00
    0   -6    9      3.89      0.00
    1   -6    9     -4.46      0.00
    2   -6    9      0.59      0.00
    3   -6    9     -0.32      0.00
    4   -6    9      0.42      0.00
    5   -6    9      2.29      0.00
    6   -6    9     -2.92      0.00
    7   -6    9      0.65      0.00
    8   -6    9      0.41      0.00
    9   -6    9      0.08      0.00
   10   -6    9     -0.97      0.00
   11   -6    9      0.95      0.00
  -11   -5    9      0.22      0.00
  -10   -5    9     -0.50      0.00
   -9   -5    9     -2.55      0.00
   -8   -5    9      8.53      0.00
   -7   -5    9     -7.79      0.00
   -6   -5    9     -3.05      0.00
   -5   -5    9      9.92      0.00
   -4   -5    9     -0.02      0.00
   -3   -5    9    -15.75      0.00
   -2   -5    9     16.67      0.00
   -1   -5    9     -4.34      0.00
    0   -5    9     -2.78      0.00
    1   -5    9      1.01      0.00
    2   -5    9     -0.91      0.00
    3   -5    9      3.71      0.00
    4   -5    9     -2.65      0.00
    5   -5    9     -0.82      0.00
    6   -5    9      1.15      0.00
    7   -5    9      0.21      0.00
    8   -5    9      0.08      0.00
    9   -5    9     -1.43      0.00
   10   -5    9      1.97      0.00
   11   -5    9     -0.92      0.00
  -12   -4    9     -0.24      0.00
  -11   -4    9     -0.42      0.00
  -10   -4    9      0.46      0.00
   -9   -4    9      3.97      0.00
   -8   -4    9     -7.71      0.00
   -7   -4    9      1.56      0.00
   -6   -4    9      9.44      0.00
   -5   -4    9     -7.46      0.00
   -4   -4    9    -10.36      0.00
   -3   -4    9     22.03      0.00
   -2   -4    9    -14.40      0.00
   -1   -4    9      2.60      0.00
    0   -4    9     -1.00      0.00
    1   -4    9      1.77      0.00
    2   -4    9      3.19      0.00
    3   -4    9     -6.16      0.00
    4   -4    9      2.70      0.00
    5   -4    9      0.45      0.00
    6   -4    9      0.21      0.00
    7   -4    9     -1.05      0.00
    8   -4    9     -0.29      0.00
    9   -4    9      1.71      0.00
   10   -4    9     -1.31      0.00
   11   -4    9      0.10      0.00
  -12   -3    9      0.19      0.00
  -11   -3    9      1.24      0.00
  -10   -3    9     -0.34      0.00
   -9   -3    9     -4.01      0.00
   -8   -3    9      3.22      0.00
   -7   -3    9      6.60      0.00
   -6   -3    9    -12.92      0.00
   -5   -3    9      1.43      0.00
   -4   -3    9     17.06      0.00
   -3   -3    9    -19.07      0.00
   -2   -3    9      6.72      0.00
   -1   -3    9     -0.64      0.00
    0   -3    9      3.22      0.00
    1   -3    9     -0.53      0.00
    2   -3    9     -5.95      0.00
    3   -3    9      4.48      0.00
    4   -3    9      1.27      0.00
    5   -3    9     -2.13      0.00
    6   -3    9     -0.63      0.00
    7   -3    9      1.39      0.00
    8   -3    9      0.17      0.00
    9   -3    9     -0.65      0.00
   10   -3    9     -0.21      0.00
  -12   -2    9      0.61      0.00
  -11   -2    9     -1.83      0.00
  -10   -2    9     -0.53      0.00
   -9   -2    9      2.97      0.00
   -8   -2    9      2.34      0.00
   -7   -2    9    -11.94      0.00
   -6   -2    9     10.89      0.00
   -5   -2    9      4.85      0.00
   -4   -2    9    -15.31      0.00
   -3   -2    9      7.10      0.00
   -2   -2    9      4.15      0.00
   -1   -2    9     -3.39      0.00
    0   -2    9      0.68      0.00
    1   -2    9     -5.90      0.00
    2   -2    9      7.17      0.00
    3   -2    9      1.69      0.00
    4   -2    9     -7.77      0.00
    5   -2    9      4.62      0.00
    6   -2    9      0.29      0.00
    7   -2    9     -1.15      0.00
    8   -2    9      0.34      0.00
    9   -2    9     -0.74      0.00
   10   -2    9      1.12      0.00
  -13   -1    9      0.31      0.00
  -12   -1    9     -1.84      0.00
  -11   -1    9      1.66      0.00
  -10   -1    9      1.53      0.00
   -9   -1    9     -1.31      0.00
   -8   -1    9     -5.92      0.00
   -7   -1    9     11.47      0.00
   -6   -1    9     -4.45      0.00
   -5   -1    9     -7.84      0.00
   -4   -1    9      6.42      0.00
   -3   -1    9      7.02      0.00
   -2   -1    9    -12.91      0.00
   -1   -1    9      9.06      0.00
    0   -1    9    -10.21      0.00
    1   -1    9     14.17      0.00
    2   -1    9     -6.19      0.00
    3   -1    9     -7.96      0.00
    4   -1    9     11.42      0.00
    5   -1    9     -4.97      0.00
    6   -1    9     -0.08      0.00
    7   -1    9      0.85      0.00
    8   -1    9     -0.96      0.00
    9   -1    9      1.45      0.00
  -13    0    9     -1.26      0.00
  -12    0    9      2.55      0.00
  -11    0    9     -0.80      0.00
  -10    0    9     -1.96      0.00
   -9    0    9     -0.26      0.00
   -8    0    9      6.29      0.00
   -7    0    9     -6.29      0.00
   -6    0    9     -2.43      0.00
   -5    0    9      6.55      0.00
   -4    0    9      3.32      0.00
   -3    0    9    -14.53      0.00
   -2    0    9     14.54      0.00
   -1    0    9    -13.07      0.00
    0    0    9     18.40      0.00
    1    0    9    -17.53      0.00
    2    0    9      2.91      0.00
    3    0    9      9.92      0.00
    4    0    9     -8.62      0.00
    5    0    9      1.80      0.00
    6    0    9      0.92      0.00
    7    0    9     -1.10      0.00
    8    0    9      1.40      0.00
  -14    1    9     -0.48      0.00
  -13    1    9      2.02      0.00
  -12    1    9     -2.00      0.00
  -11    1    9     -0.67      0.00
  -10    1    9      2.22      0.00
   -9    1    9      0.89      0.00
   -8    1    9     -3.92      0.00
   -7    1    9     -0.09      0.00
   -6    1    9      6.07      0.00
   -5    1    9     -2.64      0.00
   -4    1    9     -8.13      0.00
   -3    1    9     12.25      0.00
   -2    1    9     -9.71      0.00
   -1    1    9     13.19      0.00
    0    1    9    -18.72      0.00
    1    1    9     12.20      0.00
    2    1    9      2.42      0.00
    3    1    9     -7.95      0.00
    4    1    9      2.12      0.00
    5    1    9      2.48      0.00
    6    1    9     -2.30      0.00
    7    1    9      1.45      0.00
    8    1    9     -1.33      0.00
  -14    2    9      1.03      0.00
  -13    2    9     -1.94      0.00
  -12    2    9      0.51      0.00
  -11    2    9      2.20      0.00
  -10    2    9     -2.40      0.00
   -9    2    9     -0.54      0.00
   -8    2    9      0.52      0.00
   -7    2    9      4.12      0.00
   -6    2    9     -5.37      0.00
   -5    2    9     -0.73      0.00
   -4    2    9      6.00      0.00
   -3    2    9     -3.77      0.00
   -2    2    9      3.25      0.00
   -1    2    9     -9.94      0.00
    0    2    9     11.51      0.00
    1    2    9     -1.57      0.00
    2    2    9     -7.75      0.00
    3    2    9      4.88      0.00
    4    2    9      2.86      0.00
    5    2    9     -4.77      0.00
    6    2    9      2.93      0.00
    7    2    9     -1.06      0.00
    8    2    9      0.53      0.00
  -14    3    9     -1.03      0.00
  -13    3    9      1.01      0.00
  -12    3    9      0.95      0.00
  -11    3    9     -2.81      0.00
  -10    3    9      1.92      0.00
   -9    3    9     -0.08      0.00
   -8    3    9      1.68      0.00
   -7    3    9     -3.91      0.00
   -6    3    9      1.94      0.00
   -5    3    9      1.26      0.00
   -4    3    9      0.66      0.00
   -3    3    9     -4.62      0.00
   -2    3    9      1.05      0.00
   -1    3    9      5.17      0.00
    0    3    9     -1.89      0.00
    1    3    9     -7.65      0.00
    2    3    9      9.79      0.00
    3    3    9     -1.88      0.00
    4    3    9     -4.52      0.00
    5    3    9      4.71      0.00
    6    3    9     -2.58      0.00
    7    3    9      0.29      0.00
  -14    4    9      0.57      0.00
  -13    4    9      0.09      0.00
  -12    4    9     -1.65      0.00
  -11    4    9      2.25      0.00
  -10    4    9     -1.09      0.00
   -9    4    9      0.70      0.00
   -8    4    9     -1.80      0.00
   -7    4    9      0.92      0.00
   -6    4    9      1.05      0.00
   -5    4    9      0.78      0.00
   -4    4    9     -6.40      0.00
   -3    4    9      7.73      0.00
   -2    4    9     -1.70      0.00
   -1    4    9     -1.03      0.00
    0    4    9     -5.32      0.00
    1    4    9     11.21      0.00
    2    4    9     -7.35      0.00
    3    4    9     -0.80      0.00
    4    4    9      4.04      0.00
    5    4    9     -3.36      0.00
    6    4    9      1.56      0.00
    7    4    9      0.16      0.00
  -14    5    9     -0.18      0.00
  -13    5    9     -0.61      0.00
  -12    5    9      1.44      0.00
  -11    5    9     -1.23      0.00
  -10    5    9      0.67      0.00
   -9    5    9     -1.11      0.00
   -8    5    9      0.76      0.00
   -7    5    9      1.31      0.00
   -6    5    9     -1.13      0.00
   -5    5    9     -3.48      0.00
   -4    5    9      7.50      0.00
   -3    5    9     -4.64      0.00
   -2    5    9     -0.80      0.00
   -1    5    9     -0.88      0.00
    0    5    9      7.74      0.00
    1    5    9     -9.00      0.00
    2    5    9      2.79      0.00
    3    5    9      2.22      0.00
    4    5    9     -2.53      0.00
    5    5    9      1.22      0.00
    6    5    9      0.08      0.00
    7    5    9     -0.49      0.00
  -14    6    9      0.09      0.00
  -13    6    9      0.44      0.00
  -12    6    9     -0.66      0.00
  -11    6    9      0.30      0.00
  -10    6    9     -0.40      0.00
   -9    6    9      0.70      0.00
   -8    6    9      0.32      0.00
   -7    6    9     -1.20      0.00
   -6    6    9     -1.12      0.00
   -5    6    9      5.14      0.00
   -4    6    9     -4.82      0.00
   -3    6    9     -0.68      0.00
   -2    6    9      3.45      0.00
   -1    6    9      1.02      0.00
    0    6    9     -5.86      0.00
    1    6    9      4.05      0.00
    2    6    9      0.65      0.00
    3    6    9     -2.20      0.00
    4    6    9      0.91      0.00
    5    6    9      0.88      0.00
    6    6    9     -1.52      0.00
  -14    7    9     -0.06      0.00
  -13    7    9     -0.10      0.00
  -12    7    9     -0.07      0.00
  -11    7    9      0.25      0.00
  -10    7    9      0.00      0.00
   -9    7    9      0.26      0.00
   -8    7    9     -0.96      0.00
   -7    7    9      0.18      0.00
   -6    7    9      2.88      0.00
   -5    7    9     -4.64      0.00
   -4    7    9      1.18      0.00
   -3    7    9      3.70      0.00
   -2    7    9     -3.37      0.00
   -1    7    9     -0.97      0.00
    0    7    9      2.59      0.00
    1    7    9     -0.23      0.00
    2    7    9     -1.88      0.00
    3    7    9      1.74      0.00
    4    7    9      0.03      0.00
    5    7    9     -1.56      0.00
    6    7    9      1.48      0.00
  -14    8    9      0.08      0.00
  -13    8    9     -0.22      0.00
  -12    8    9      0.48      0.00
  -11    8    9     -0.21      0.00
  -10    8    9     -0.01      0.00
   -9    8    9     -0.58      0.00
   -8    8    9      0.84      0.00
   -7    8    9      0.44      0.00
   -6    8    9     -2.59      0.00
   -5    8    9      2.05      0.00
   -4    8    9      1.80      0.00
   -3    8    9     -3.60      0.00
   -2    8    9      1.23      0.00
   -1    8    9      1.09      0.00
    0    8    9     -0.65      0.00
    1    8    9     -0.89      0.00
    2    8    9      1.82      0.00
    3    8    9     -1.22      0.00
    4    8    9     -0.40      0.00
    5    8    9      0.90      0.00
  -14    9    9     -0.26      0.00
  -13    9    9      0.63      0.00
  -12    9    9     -0.59      0.00
  -11    9    9     -0.18      0.00
  -10    9    9      0.29      0.00
   -9    9    9      0.28      0.00
   -8    9    9     -0.28      0.00
   -7    9    9     -0.56      0.00
   -6    9    9      1.06      0.00
   -5    9    9      0.88      0.00
   -4    9    9     -3.12      0.00
   -3    9    9      1.99      0.00
   -2    9    9      0.34      0.00
   -1    9    9     -0.88      0.00
    0    9    9      0.37      0.00
    1    9    9      0.60      0.00
    2    9    9     -1.35      0.00
    3    9    9      0.44      0.00
    4    9    9      0.56      0.00
  -13   10    9     -0.85      0.00
  -12   10    9      0.38      0.00
  -11   10    9      0.40      0.00
  -10   10    9     -0.17      0.00
   -9   10    9     -0.26      0.00
   -8   10    9      0.14      0.00
   -7   10    9      0.14      0.00
   -6   10    9      0.49      0.00
   -5   10    9     -2.26      0.00
   -4   10    9      2.33      0.00
   -3   10    9     -0.36      0.00
   -2   10    9     -0.48      0.00
   -1   10    9      0.48      0.00
    0   10    9     -0.56      0.00
    1   10    9     -0.34      0.00
    2   10    9      0.75      0.00
    3   10    9      0.14      0.00
  -13   11    9      0.58      0.00
  -12   11    9      0.07      0.00
  -11   11    9     -0.40      0.00
  -10   11    9     -0.05      0.00
   -9   11    9      0.37      0.00
   -8   11    9     -0.42      0.00
   -7   11    9      0.60      0.00
   -6   11    9     -1.40      0.00
   -5   11    9      1.92      0.00
   -4   11    9     -0.68      0.00
   -3   11    9     -0.38      0.00
   -2   11    9      0.03      0.00
   -1   11    9     -0.29      0.00
    0   11    9      0.48      0.00
    1   11    9      0.30      0.00
    2   11    9     -0.31      0.00
  -13   12    9     -0.19      0.00
  -12   12    9     -0.25      0.00
  -11   12    9      0.36      0.00
  -10   12    9     -0.24      0.00
   -9   12    9     -0.02      0.00
   -8   12    9      0.37      0.00
   -7   12    9     -0.78      0.00
   -6   12    9      1.22      0.00
   -5   12    9     -0.78      0.00
   -4   12    9     -0.25      0.00
   -3   12    9      0.08      0.00
   -2   12    9      0.30      0.00
   -1   12    9      0.26      0.00
    0   12    9     -0.22      0.00
  -12   13    9     -0.02      0.00
  -11   13    9     -0.29      0.00
  -10   13    9      0.54      0.00
   -9   13    9     -0.25      0.00
   -8   13    9     -0.10      0.00
   -7   13    9      0.34      0.00
   -6   13    9     -0.25      0.00
   -5   13    9     -0.36      0.00
   -4   13    9      0.36      0.00
   -3   13    9      0.37      0.00
   -2   13    9     -0.31      0.00
   -1   13    9     -0.22      0.00
  -11   14    9      0.26      0.00
  -10   14    9     -0.40      0.00
   -9   14    9      0.07      0.00
   -8   14    9      0.13      0.00
   -7   14    9     -0.12      0.00
   -6   14    9     -0.45      0.00
   -5   14    9      0.88      0.00
   -4   14    9     -0.25      0.00
   -3   14    9     -0.36      0.00
   -2   14    9      0.15      0.00
    1  -18   10      0.33      0.00
    2  -18   10     -0.43      0.00
    3  -18   10     -0.25      0.00
    4  -18   10      0.44      0.00
    5  -18   10     -0.31      0.00
    7  -18   10      0.10      0.00
   -1  -17   10      0.30      0.00
    0  -17   10      0.30      0.00
    1  -17   10     -1.10      0.00
    2  -17   10      0.91      0.00
    3  -17   10     -0.12      0.00
    4  -17   10     -0.13      0.00
    5  -17   10      0.41      0.00
    6  -17   10     -0.45      0.00
    7  -17   10     -0.02      0.00
    8  -17   10     -0.01      0.00
   -2  -16   10     -0.03      0.00
   -1  -16   10      0.57      0.00
    0  -16   10     -1.10      0.00
    1  -16   10      1.55      0.00
    2  -16   10     -1.24      0.00
    3  -16   10      0.73      0.00
    4  -16   10     -0.25      0.00
    5  -16   10     -0.29      0.00
    6  -16   10      0.19      0.00
    7  -16   10      0.03      0.00
    8  -16   10      0.32      0.00
    9  -16   10     -0.48      0.00
   -2  -15   10      0.70      0.00
   -1  -15   10     -0.92      0.00
    0  -15   10      1.06      0.00
    1  -15   10     -1.34      0.00
    2  -15   10      1.20      0.00
    3  -15   10     -0.71      0.00
    4  -15   10      0.09      0.00
    5  -15   10     -0.08      0.00
    6  -15   10      0.56      0.00
    7  -15   10     -0.26      0.00
    8  -15   10     -0.39      0.00
    9  -15   10      0.21      0.00
   10  -15   10      0.21      0.00
   -5  -14   10     -0.55      0.00
   -4  -14   10      0.42      0.00
   -3  -14   10      0.73      0.00
   -2  -14   10     -1.13      0.00
   -1  -14   10      0.60      0.00
    0  -14   10     -0.61      0.00
    1  -14   10      0.71      0.00
    2  -14   10     -0.13      0.00
    3  -14   10     -0.82      0.00
    4  -14   10      0.91      0.00
    5  -14   10      0.34      0.00
    6  -14   10     -1.13      0.00
    7  -14   10      0.31      0.00
    8  -14   10      0.29      0.00
    9  -14   10      0.33      0.00
   10  -14   10     -0.64      0.00
   -6  -13   10     -0.74      0.00
   -5  -13   10      1.01      0.00
   -4  -13   10      0.33      0.00
   -3  -13   10     -1.48      0.00
   -2  -13   10      0.91      0.00
   -1  -13   10     -0.37      0.00
    0  -13   10      0.48      0.00
    1  -13   10      0.33      0.00
    2  -13   10     -2.15      0.00
    3  -13   10      3.19      0.00
    4  -13   10     -1.96      0.00
    5  -13   10     -0.34      0.00
    6  -13   10      0.98      0.00
    7  -13   10     -0.02      0.00
    8  -13   10      0.02      0.00
    9  -13   10     -0.75      0.00
   10  -13   10      0.69      0.00
   11  -13   10     -0.48      0.00
   -7  -12   10     -0.32      0.00
   -6  -12   10      1.50      0.00
   -5  -12   10     -0.54      0.00
   -4  -12   10     -1.33      0.00
   -3  -12   10      1.15      0.00
   -2  -12   10     -0.21      0.00
   -1  -12   10      0.68      0.00
    0  -12   10     -0.75      0.00
    1  -12   10     -1.60      0.00
    2  -12   10      4.40      0.00
    3  -12   10     -4.49      0.00
    4  -12   10      1.98      0.00
    5  -12   10      0.20      0.00
    6  -12   10     -0.15      0.00
    7  -12   10     -0.44      0.00
    8  -12   10     -0.24      0.00
    9  -12   10      0.66      0.00
   10  -12   10     -0.39      0.00
   11  -12   10      0.24      0.00
   -8  -11   10      0.09      0.00
   -7  -11   10      1.35      0.00
   -6  -11   10     -1.36      0.00
   -5  -11   10     -0.95      0.00
   -4  -11   10      1.33      0.00
   -3  -11   10      0.53      0.00
   -2  -11   10     -0.52      0.00
   -1  -11   10     -1.63      0.00
    0  -11   10      1.53      0.00
    1  -11   10      2.17      0.00
    2  -11   10     -4.74      0.00
    3  -11   10      3.29      0.00
    4  -11   10     -0.59      0.00
    5  -11   10     -0.10      0.00
    6  -11   10     -0.94      0.00
    7  -11   10      1.18      0.00
    8  -11   10     -0.48      0.00
    9  -11   10      0.13      0.00
   10  -11   10      0.05      0.00
   11  -11   10      0.06      0.00
   -8  -10   10      0.91      0.00
   -7  -10   10     -1.94      0.00
   -6  -10   10      0.17      0.00
   -5  -10   10      1.15      0.00
   -4  -10   10      1.40      0.00
   -3  -10   10     -3.38      0.00
   -2  -10   10      0.80      0.00
   -1  -10   10      3.26      0.00
    0  -10   10     -2.53      0.00
    1  -10   10     -1.83      0.00
    2  -10   10      2.80      0.00
    3  -10   10      0.04      0.00
    4  -10   10     -1.70      0.00
    5  -10   10      0.36      0.00
    6  -10   10      1.42      0.00
    7  -10   10     -2.00      0.00
    8  -10   10      1.94      0.00
    9  -10   10     -1.09      0.00
   10  -10   10      0.28      0.00
   11  -10   10     -0.29      0.00
   -9   -9   10      0.23      0.00
   -8   -9   10     -1.03      0.00
   -7   -9   10      0.52      0.00
   -6   -9   10      1.11      0.00
   -5   -9   10      1.40      0.00
   -4   -9   10     -5.92      0.00
   -3   -9   10      5.35      0.00
   -2   -9   10      0.81      0.00
   -1   -9   10     -5.15      0.00
    0   -9   10      2.01      0.00
    1   -9   10      2.20      0.00
    2   -9   10     -0.41      0.00
    3   -9   10     -3.43      0.00
    4   -9   10      3.54      0.00
    5   -9   10     -1.08      0.00
    6   -9   10     -0.60      0.00
    7   -9   10      1.95      0.00
    8   -9   10     -2.40      0.00
    9   -9   10      1.23      0.00
   10   -9   10     -0.55      0.00
   11   -9   10      0.36      0.00
  -10   -8   10     -0.05      0.00
   -9   -8   10      0.24      0.00
   -8   -8   10     -0.56      0.00
   -7   -8   10      2.43      0.00
   -6   -8   10     -1.38      0.00
   -5   -8   10     -4.94      0.00
   -4   -8   10      8.16      0.00
   -3   -8   10     -2.73      0.00
   -2   -8   10     -5.58      0.00
   -1   -8   10      6.00      0.00
    0   -8   10      1.31      0.00
    1   -8   10     -4.11      0.00
    2   -8   10     -0.71      0.00
    3   -8   10      4.61      0.00
    4   -8   10     -3.44      0.00
    5   -8   10      1.57      0.00
    6   -8   10     -0.76      0.00
    7   -8   10     -0.72      0.00
    8   -8   10      1.01      0.00
    9   -8   10     -0.39      0.00
   10   -8   10      0.37      0.00
   11   -8   10      0.00      0.00
  -10   -7   10      0.74      0.00
   -9   -7   10     -1.11      0.00
   -8   -7   10      2.82      0.00
   -7   -7   10     -4.42      0.00
   -6   -7   10     -0.23      0.00
   -5   -7   10      7.12      0.00
   -4   -7   10     -5.12      0.00
   -3   -7   10     -5.47      0.00
   -2   -7   10     11.48      0.00
   -1   -7   10     -4.18      0.00
    0   -7   10     -5.96      0.00
    1   -7   10      5.67      0.00
    2   -7   10      0.80      0.00
    3   -7   10     -3.07      0.00
    4   -7   10      1.32      0.00
    5   -7   10     -1.07      0.00
    6   -7   10      1.30      0.00
    7   -7   10     -0.64      0.00
    8   -7   10      0.82      0.00
    9   -7   10     -0.70      0.00
   10   -7   10      0.45      0.00
   11   -7   10     -0.59      0.00
  -11   -6   10      0.84      0.00
  -10   -6   10     -1.22      0.00
   -9   -6   10      1.75      0.00
   -8   -6   10     -4.15      0.00
   -7   -6   10      3.34      0.00
   -6   -6   10      3.81      0.00
   -5   -6   10     -6.89      0.00
   -4   -6   10     -2.78      0.00
   -3   -6   10     15.32      0.00
   -2   -6   10    -13.73      0.00
   -1   -6   10     -0.57      0.00
    0   -6   10      8.88      0.00
    1   -6   10     -4.68      0.00
    2   -6   10     -0.67      0.00
    3   -6   10      0.15      0.00
    4   -6   10      1.24      0.00
    5   -6   10     -0.12      0.00
    6   -6   10     -0.71      0.00
    7   -6   10      1.03      0.00
    8   -6   10     -1.49      0.00
    9   -6   10      1.33      0.00
   10   -6   10     -1.21      0.00
   11   -6   10      0.72      0.00
  -11   -5   10     -1.14      0.00
  -10   -5   10      0.69      0.00
   -9   -5   10     -1.78      0.00
   -8   -5   10      3.32      0.00
   -7   -5   10      1.09      0.00
   -6   -5   10     -7.81      0.00
   -5   -5   10      3.38      0.00
   -4   -5   10     12.68      0.00
   -3   -5   10    -20.93      0.00
   -2   -5   10      9.49      0.00
   -1   -5   10      6.26      0.00
    0   -5   10     -8.14      0.00
    1   -5   10      1.37      0.00
    2   -5   10      0.55      0.00
    3   -5   10      1.91      0.00
    4   -5   10     -2.21      0.00
    5   -5   10      0.91      0.00
    6   -5   10     -0.31      0.00
    7   -5   10     -0.33      0.00
    8   -5   10      0.97      0.00
    9   -5   10     -1.22      0.00
   10   -5   10      0.97      0.00
  -12   -4   10     -0.86      0.00
  -11   -4   10      0.41      0.00
  -10   -4   10      0.28      0.00
   -9   -4   10      1.27      0.00
   -8   -4   10      0.02      0.00
   -7   -4   10     -7.06      0.00
   -6   -4   10      9.49      0.00
   -5   -4   10      3.11      0.00
   -4   -4   10    -19.65      0.00
   -3   -4   10     17.76      0.00
   -2   -4   10      0.45      0.00
   -1   -4   10    -10.61      0.00
    0   -4   10      4.67      0.00
    1   -4   10      1.98      0.00
    2   -4   10     -0.95      0.00
    3   -4   10     -0.73      0.00
    4   -4   10      0.16      0.00
    5   -4   10     -0.41      0.00
    6   -4   10      1.09      0.00
    7   -4   10     -0.78      0.00
    8   -4   10     -0.07      0.00
    9   -4   10      0.36      0.00
   10   -4   10      0.14      0.00
  -12   -3   10      0.59      0.00
  -11   -3   10      0.66      0.00
  -10   -3   10     -0.32      0.00
   -9   -3   10     -0.44      0.00
   -8   -3   10     -4.37      0.00
   -7   -3   10     10.99      0.00
   -6   -3   10     -6.89      0.00
   -5   -3   10     -9.62      0.00
   -4   -3   10     18.42      0.00
   -3   -3   10     -5.01      0.00
   -2   -3   10    -12.91      0.00
   -1   -3   10     13.05      0.00
    0   -3   10     -1.89      0.00
    1   -3   10     -2.92      0.00
    2   -3   10      2.36      0.00
    3   -3   10     -3.85      0.00
    4   -3   10      4.08      0.00
    5   -3   10     -1.04      0.00
    6   -3   10     -1.38      0.00
    7   -3   10      1.42      0.00
    8   -3   10     -0.64      0.00
    9   -3   10      0.71      0.00
   10   -3   10     -0.95      0.00
  -12   -2   10      0.54      0.00
  -11   -2   10     -1.10      0.00
  -10   -2   10     -0.53      0.00
   -9   -2   10     -0.61      0.00
   -8   -2   10      7.05      0.00
   -7   -2   10    -10.00      0.00
   -6   -2   10      0.62      0.00
   -5   -2   10     12.45      0.00
   -4   -2   10     -8.41      0.00
   -3   -2   10    -11.80      0.00
   -2   -2   10     22.43      0.00
   -1   -2   10    -13.54      0.00
    0   -2   10      2.25      0.00
    1   -2   10      0.85      0.00
    2   -2   10     -3.71      0.00
    3   -2   10      7.94      0.00
    4   -2   10     -6.59      0.00
    5   -2   10      1.46      0.00
    6   -2   10      1.40      0.00
    7   -2   10     -1.37      0.00
    8   -2   10      1.03      0.00
    9   -2   10     -1.25      0.00
  -13   -1   10      0.50      0.00
  -12   -1   10     -1.56      0.00
  -11   -1   10      0.57      0.00
  -10   -1   10      1.23      0.00
   -9   -1   10      1.63      0.00
   -8   -1   10     -6.79      0.00
   -7   -1   10      4.66      0.00
   -6   -1   10      6.10      0.00
   -5   -1   10    -10.16      0.00
   -4   -1   10     -4.63      0.00
   -3   -1   10     22.98      0.00
   -2   -1   10    -23.24      0.00
   -1   -1   10     10.97      0.00
    0   -1   10     -3.90      0.00
    1   -1   10      1.74      0.00
    2   -1   10      3.52      0.00
    3   -1   10     -7.27      0.00
    4   -1   10      4.00      0.00
    5   -1   10      0.60      0.00
    6   -1   10     -1.58      0.00
    7   -1   10      1.05      0.00
    8   -1   10     -1.13      0.00
  -13    0   10     -1.19      0.00
  -12    0   10      1.25      0.00
  -11    0   10      0.89      0.00
  -10    0   10     -1.61      0.00
   -9    0   10     -2.08      0.00
   -8    0   10      4.31      0.00
   -7    0   10      1.71      0.00
   -6    0   10     -9.49      0.00
   -5    0   10      4.11      0.00
   -4    0   10     13.47      0.00
   -3    0   10    -22.54      0.00
   -2    0   10     14.73      0.00
   -1    0   10     -5.17      0.00
    0    0   10      3.15      0.00
    1    0   10     -1.68      0.00
    2    0   10     -2.44      0.00
    3    0   10      2.62      0.00
    4    0   10      1.83      0.00
    5    0   10     -3.48      0.00
    6    0   10      1.60      0.00
    7    0   10     -0.50      0.00
    8    0   10      0.74      0.00
  -13    1   10      1.09      0.00
  -12    1   10      0.32      0.00
  -11    1   10     -2.60      0.00
  -10    1   10      1.81      0.00
   -9    1   10      1.82      0.00
   -8    1   10     -1.02      0.00
   -7    1   10     -5.97      0.00
   -6    1   10      8.18      0.00
   -5    1   10      2.15      0.00
   -4    1   10    -14.08      0.00
   -3    1   10     12.42      0.00
   -2    1   10     -2.64      0.00
   -1    1   10     -1.30      0.00
    0    1   10      0.29      0.00
    1    1   10     -1.08      0.00
    2    1   10      2.03      0.00
    3    1   10      1.69      0.00
    4    1   10     -5.83      0.00
    5    1   10      4.27      0.00
    6    1   10     -0.87      0.00
    7    1   10     -0.48      0.00
  -14    2   10      0.67      0.00
  -13    2   10     -0.27      0.00
  -12    2   10     -1.87      0.00
  -11    2   10      3.27      0.00
  -10    2   10     -1.24      0.00
   -9    2   10     -1.34      0.00
   -8    2   10     -1.59      0.00
   -7    2   10      6.51      0.00
   -6    2   10     -3.93      0.00
   -5    2   10     -4.76      0.00
   -4    2   10      7.20      0.00
   -3    2   10      0.32      0.00
   -2    2   10     -6.24      0.00
   -1    2   10      5.19      0.00
    0    2   10     -3.58      0.00
    1    2   10      4.00      0.00
    2    2   10     -2.12      0.00
    3    2   10     -3.47      0.00
    4    2   10      5.71      0.00
    5    2   10     -2.68      0.00
    6    2   10     -0.07      0.00
    7    2   10      1.23      0.00
  -14    3   10     -0.30      0.00
  -13    3   10     -0.72      0.00
  -12    3   10      2.44      0.00
  -11    3   10     -2.43      0.00
  -10    3   10     -0.02      0.00
   -9    3   10      0.83      0.00
   -8    3   10      2.44      0.00
   -7    3   10     -3.86      0.00
   -6    3   10     -0.03      0.00
   -5    3   10      2.84      0.00
   -4    3   10      1.70      0.00
   -3    3   10     -8.28      0.00
   -2    3   10      8.41      0.00
   -1    3   10     -5.33      0.00
    0    3   10      4.97      0.00
    1    3   10     -5.22      0.00
    2    3   10      1.48      0.00
    3    3   10      3.35      0.00
    4    3   10     -3.10      0.00
    5    3   10      0.65      0.00
    6    3   10      0.40      0.00
    7    3   10     -0.97      0.00
  -14    4   10     -0.13      0.00
  -13    4   10      1.24      0.00
  -12    4   10     -2.02      0.00
  -11    4   10      0.98      0.00
  -10    4   10      0.80      0.00
   -9    4   10     -0.12      0.00
   -8    4   10     -1.80      0.00
   -7    4   10      0.75      0.00
   -6    4   10      1.29      0.00
   -5    4   10      0.86      0.00
   -4    4   10     -6.24      0.00
   -3    4   10      7.85      0.00
   -2    4   10     -4.56      0.00
   -1    4   10      3.03      0.00
    0    4   10     -4.87      0.00
    1    4   10      4.55      0.00
    2    4   10     -0.21      0.00
    3    4   10     -2.08      0.00
    4    4   10      0.31      0.00
    5    4   10      0.76      0.00
    6    4   10     -0.52      0.00
  -14    5   10      0.30      0.00
  -13    5   10     -1.04      0.00
  -12    5   10      1.01      0.00
  -11    5   10      0.18      0.00
  -10    5   10     -0.78      0.00
   -9    5   10     -0.33      0.00
   -8    5   10      0.78      0.00
   -7    5   10      0.35      0.00
   -6    5   10      0.10      0.00
   -5    5   10     -3.17      0.00
   -4    5   10      4.79      0.00
   -3    5   10     -2.01      0.00
   -2    5   10     -0.89      0.00
   -1    5   10     -0.81      0.00
    0    5   10      3.83      0.00
    1    5   10     -2.58      0.00
    2    5   10     -0.59      0.00
    3    5   10      0.42      0.00
    4    5   10      1.35      0.00
    5    5   10     -1.61      0.00
    6    5   10      0.88      0.00
  -14    6   10     -0.24      0.00
  -13    6   10      0.49      0.00
  -12    6   10     -0.05      0.00
  -11    6   10     -0.75      0.00
  -10    6   10      0.62      0.00
   -9    6   10      0.04      0.00
   -8    6   10     -0.04      0.00
   -7    6   10      0.21      0.00
   -6    6   10     -1.76      0.00
   -5    6   10      2.88      0.00
   -4    6   10     -0.70      0.00
   -3    6   10     -2.95      0.00
   -2    6   10      3.13      0.00
   -1    6   10      0.36      0.00
    0    6   10     -2.22      0.00
    1    6   10      0.45      0.00
    2    6   10      0.79      0.00
    3    6   10      0.25      0.00
    4    6   10     -1.49      0.00
    5    6   10      1.68      0.00
  -14    7   10      0.13      0.00
  -13    7   10     -0.12      0.00
  -12    7   10     -0.34      0.00
  -11    7   10      0.61      0.00
  -10    7   10     -0.40      0.00
   -9    7   10      0.38      0.00
   -8    7   10     -0.21      0.00
   -7    7   10     -0.67      0.00
   -6    7   10      1.62      0.00
   -5    7   10     -0.58      0.00
   -4    7   10     -2.57      0.00
   -3    7   10      3.93      0.00
   -2    7   10     -1.58      0.00
   -1    7   10     -1.13      0.00
    0    7   10      0.92      0.00
    1    7   10      0.66      0.00
    2    7   10     -1.08      0.00
    3    7   10      0.28      0.00
    4    7   10      0.87      0.00
    5    7   10     -0.90      0.00
  -14    8   10      0.03      0.00
  -13    8   10     -0.13      0.00
  -12    8   10      0.28      0.00
  -11    8   10      0.00      0.00
  -10    8   10      0.00      0.00
   -9    8   10     -0.33      0.00
   -8    8   10      0.06      0.00
   -7    8   10      0.44      0.00
   -6    8   10     -0.12      0.00
   -5    8   10     -1.93      0.00
   -4    8   10      3.75      0.00
   -3    8   10     -2.30      0.00
   -2    8   10     -0.64      0.00
   -1    8   10      1.53      0.00
    0    8   10     -0.51      0.00
    1    8   10     -0.79      0.00
    2    8   10      1.50      0.00
    3    8   10     -0.69      0.00
    4    8   10     -0.45      0.00
  -13    9   10      0.38      0.00
  -12    9   10     -0.12      0.00
  -11    9   10     -0.39      0.00
  -10    9   10      0.06      0.00
   -9    9   10      0.28      0.00
   -8    9   10     -0.02      0.00
   -7    9   10      0.14      0.00
   -6    9   10     -1.20      0.00
   -5    9   10      2.95      0.00
   -4    9   10     -2.86      0.00
   -3    9   10      0.30      0.00
   -2    9   10      1.30      0.00
   -1    9   10     -1.11      0.00
    0    9   10      0.52      0.00
    1    9   10      0.73      0.00
    2    9   10     -1.44      0.00
    3    9   10      0.38      0.00
  -13   10   10     -0.40      0.00
  -12   10   10     -0.13      0.00
  -11   10   10      0.38      0.00
  -10   10   10      0.24      0.00
   -9   10   10     -0.42      0.00
   -8   10   10      0.32      0.00
   -7   10   10     -0.73      0.00
   -6   10   10      1.67      0.00
   -5   10   10     -2.34      0.00
   -4   10   10      0.98      0.00
   -3   10   10      0.83      0.00
   -2   10   10     -0.76      0.00
   -1   10   10      0.51      0.00
    0   10   10     -0.32      0.00
    1   10   10     -0.77      0.00
    2   10   10      0.86      0.00
  -12   11   10      0.45      0.00
  -11   11   10     -0.35      0.00
  -10   11   10     -0.15      0.00
   -9   11   10      0.28      0.00
   -8   11   10     -0.46      0.00
   -7   11   10      0.83      0.00
   -6   11   10     -1.33      0.00
   -5   11   10      1.10      0.00
   -4   11   10      0.32      0.00
   -3   11   10     -0.71      0.00
   -2   11   10      0.05      0.00
   -1   11   10     -0.17      0.00
    0   11   10     -0.04      0.00
  -12   12   10     -0.46      0.00
  -11   12   10      0.37      0.00
  -10   12   10     -0.22      0.00
   -9   12   10      0.00      0.00
   -8   12   10      0.21      0.00
   -7   12   10     -0.33      0.00
   -6   12   10      0.44      0.00
   -5   12   10      0.06      0.00
   -4   12   10     -0.54      0.00
   -3   12   10     -0.03      0.00
   -2   12   10      0.28      0.00
   -1   12   10      0.09      0.00
    0   12   10      0.14      0.00
  -11   13   10     -0.30      0.00
  -10   13   10      0.21      0.00
   -9   13   10      0.09      0.00
   -8   13   10     -0.06      0.00
   -7   13   10     -0.07      0.00
   -6   13   10      0.38      0.00
   -5   13   10     -0.76      0.00
   -4   13   10      0.27      0.00
   -3   13   10      0.42      0.00
   -2   13   10     -0.24      0.00
   -1   13   10     -0.09      0.00
   -5   14   10      0.71      0.00
    2  -18   11     -0.25      0.00
    3  -18   11     -0.28      0.00
    4  -18   11      0.03      0.00
    6  -18   11      0.41      0.00
   -1  -17   11     -0.39      0.00
    1  -17   11     -0.62      0.00
    2  -17   11      0.11      0.00
    3  -17   11      0.02      0.00
    4  -17   11      0.16      0.00
    5  -17   11      0.35      0.00
    6  -17   11     -0.69      0.00
    7  -17   11      0.38      0.00
    8  -17   11     -0.15      0.00
   -2  -16   11     -0.79      0.00
   -1  -16   11      0.83      0.00
    0  -16   11     -0.42      0.00
    1  -16   11      0.11      0.00
    2  -16   11     -0.03      0.00
    3  -16   11      0.34      0.00
    4  -16   11     -0.24      0.00
    5  -16   11     -0.23      0.00
    6  -16   11      0.27      0.00
    7  -16   11     -0.11      0.00
    8  -16   11     -0.01      0.00
    9  -16   11      0.16      0.00
   -3  -15   11     -0.83      0.00
   -2  -15   11      1.30      0.00
   -1  -15   11     -0.38      0.00
    0  -15   11     -0.55      0.00
    1  -15   11      0.72      0.00
    2  -15   11     -0.40      0.00
    3  -15   11      0.14      0.00
    4  -15   11     -0.09      0.00
    5  -15   11     -0.31      0.00
    6  -15   11      0.56      0.00
    7  -15   11     -0.24      0.00
    8  -15   11      0.12      0.00
    9  -15   11     -0.46      0.00
   -5  -14   11     -0.46      0.00
   -3  -14   11      1.63      0.00
   -2  -14   11     -1.15      0.00
   -1  -14   11     -0.50      0.00
    0  -14   11      1.49      0.00
    1  -14   11     -1.75      0.00
    2  -14   11      1.74      0.00
    3  -14   11     -1.55      0.00
    4  -14   11      0.58      0.00
    5  -14   11      0.77      0.00
    6  -14   11     -0.91      0.00
    7  -14   11      0.16      0.00
    8  -14   11     -0.17      0.00
    9  -14   11      0.72      0.00
   10  -14   11     -0.58      0.00
   -6  -13   11     -1.12      0.00
   -5  -13   11      0.63      0.00
   -4  -13   11      1.11      0.00
   -3  -13   11     -1.71      0.00
   -2  -13   11      0.36      0.00
   -1  -13   11      1.02      0.00
    0  -13   11     -1.89      0.00
    1  -13   11      2.74      0.00
    2  -13   11     -3.18      0.00
    3  -13   11      2.44      0.00
    4  -13   11     -0.60      0.00
    5  -13   11     -0.68      0.00
    6  -13   11      0.26      0.00
    7  -13   11      0.35      0.00
    8  -13   11      0.36      0.00
    9  -13   11     -0.86      0.00
   10  -13   11      0.42      0.00
   -7  -12   11     -0.84      0.00
   -5  -12   11      0.29      0.00
   -4  -12   11     -1.77      0.00
   -3  -12   11      0.90      0.00
   -2  -12   11      0.45      0.00
   -1  -12   11     -0.83      0.00
    0  -12   11      1.48      0.00
    1  -12   11     -2.74      0.00
    2  -12   11      2.90      0.00
    3  -12   11     -1.40      0.00
    4  -12   11     -0.12      0.00
    5  -12   11      0.02      0.00
    6  -12   11      1.20      0.00
    7  -12   11     -1.14      0.00
    8  -12   11     -0.20      0.00
    9  -12   11      0.56      0.00
   10  -12   11     -0.28      0.00
   -8  -11   11     -0.11      0.00
   -6  -11   11     -0.97      0.00
   -5  -11   11     -1.27      0.00
   -4  -11   11      1.03      0.00
   -3  -11   11      0.72      0.00
   -2  -11   11     -0.81      0.00
   -1  -11   11     -0.26      0.00
    0  -11   11     -0.05      0.00
    1  -11   11      1.13      0.00
    2  -11   11     -0.31      0.00
    3  -11   11     -1.42      0.00
    4  -11   11      1.35      0.00
    5  -11   11      0.75      0.00
    6  -11   11     -2.46      0.00
    7  -11   11      1.92      0.00
    8  -11   11     -0.72      0.00
    9  -11   11      0.15      0.00
   10  -11   11      0.19      0.00
   -8  -10   11      0.79      0.00
   -7  -10   11     -1.74      0.00
   -6  -10   11      0.02      0.00
   -5  -10   11      0.54      0.00
   -4  -10   11      1.65      0.00
   -3  -10   11     -2.39      0.00
   -2  -10   11      0.15      0.00
   -1  -10   11      1.97      0.00
    0  -10   11     -1.17      0.00
    1  -10   11      0.54      0.00
    2  -10   11     -2.74      0.00
    3  -10   11      4.24      0.00
    4  -10   11     -2.32      0.00
    5  -10   11     -1.01      0.00
    6  -10   11      2.34      0.00
    7  -10   11     -1.87      0.00
    8  -10   11      1.29      0.00
    9  -10   11     -0.43      0.00
   10  -10   11     -0.02      0.00
   11  -10   11     -0.10      0.00
   -9   -9   11     -0.34      0.00
   -8   -9   11     -0.86      0.00
   -7   -9   11      0.38      0.00
   -6   -9   11      0.84      0.00
   -5   -9   11      1.44      0.00
   -4   -9   11     -3.75      0.00
   -3   -9   11      1.66      0.00
   -2   -9   11      2.44      0.00
   -1   -9   11     -3.00      0.00
    0   -9   11     -0.08      0.00
    1   -9   11     -0.07      0.00
    2   -9   11      3.89      0.00
    3   -9   11     -5.06      0.00
    4   -9   11      2.00      0.00
    5   -9   11      0.76      0.00
    6   -9   11     -0.75      0.00
    7   -9   11      0.47      0.00
    8   -9   11     -0.29      0.00
    9   -9   11     -0.10      0.00
   10   -9   11     -0.20      0.00
   11   -9   11      0.09      0.00
   -9   -8   11      0.16      0.00
   -8   -8   11      0.39      0.00
   -7   -8   11      1.39      0.00
   -6   -8   11     -0.93      0.00
   -5   -8   11     -2.59      0.00
   -4   -8   11      2.09      0.00
   -3   -8   11      3.22      0.00
   -2   -8   11     -6.12      0.00
   -1   -8   11      1.51      0.00
    0   -8   11      4.06      0.00
    1   -8   11     -2.08      0.00
    2   -8   11     -3.02      0.00
    3   -8   11      3.35      0.00
    4   -8   11     -0.17      0.00
    5   -8   11     -0.44      0.00
    6   -8   11     -1.10      0.00
    7   -8   11      1.54      0.00
    8   -8   11     -1.54      0.00
    9   -8   11      0.74      0.00
   10   -8   11      0.15      0.00
   11   -8   11      0.18      0.00
  -10   -7   11      0.96      0.00
   -9   -7   11      0.55      0.00
   -8   -7   11      0.07      0.00
   -7   -7   11     -1.90      0.00
   -6   -7   11     -0.25      0.00
   -5   -7   11      1.77      0.00
   -4   -7   11      3.56      0.00
   -3   -7   11     -9.97      0.00
   -2   -7   11      7.30      0.00
   -1   -7   11      3.19      0.00
    0   -7   11     -8.02      0.00
    1   -7   11      2.90      0.00
    2   -7   11      1.95      0.00
    3   -7   11     -0.42      0.00
    4   -7   11     -2.02      0.00
    5   -7   11      0.39      0.00
    6   -7   11      1.94      0.00
    7   -7   11     -2.66      0.00
    8   -7   11      2.31      0.00
    9   -7   11     -0.81      0.00
   10   -7   11      0.21      0.00
   11   -7   11     -0.42      0.00
  -11   -6   11      1.26      0.00
  -10   -6   11      0.10      0.00
   -9   -6   11     -1.51      0.00
   -8   -6   11     -0.18      0.00
   -7   -6   11      0.37      0.00
   -6   -6   11      2.06      0.00
   -5   -6   11      1.18      0.00
   -4   -6   11    -10.61      0.00
   -3   -6   11     13.64      0.00
   -2   -6   11     -3.03      0.00
   -1   -6   11     -9.15      0.00
    0   -6   11      8.48      0.00
    1   -6   11     -0.34      0.00
    2   -6   11     -1.99      0.00
    3   -6   11     -1.76      0.00
    4   -6   11      3.11      0.00
    5   -6   11     -0.65      0.00
    6   -6   11     -1.40      0.00
    7   -6   11      2.07      0.00
    8   -6   11     -1.41      0.00
    9   -6   11      0.39      0.00
   10   -6   11     -0.41      0.00
  -11   -5   11     -0.52      0.00
  -10   -5   11     -1.86      0.00
   -9   -5   11      1.92      0.00
   -8   -5   11     -0.67      0.00
   -7   -5   11      2.67      0.00
   -6   -5   11     -2.87      0.00
   -5   -5   11     -5.67      0.00
   -4   -5   11     15.15      0.00
   -3   -5   11    -10.31      0.00
   -2   -5   11     -5.90      0.00
   -1   -5   11     12.90      0.00
    0   -5   11     -4.16      0.00
    1   -5   11     -4.69      0.00
    2   -5   11      3.18      0.00
    3   -5   11      1.57      0.00
    4   -5   11     -2.26      0.00
    5   -5   11      0.88      0.00
    6   -5   11      0.09      0.00
    7   -5   11     -0.33      0.00
    8   -5   11     -0.13      0.00
    9   -5   11      0.18      0.00
   10   -5   11      0.07      0.00
  -11   -4   11     -0.90      0.00
  -10   -4   11      2.54      0.00
   -9   -4   11     -1.58      0.00
   -8   -4   11      2.57      0.00
   -7   -4   11     -5.26      0.00
   -6   -4   11      1.47      0.00
   -5   -4   11      9.54      0.00
   -4   -4   11    -13.13      0.00
   -3   -4   11     -0.72      0.00
   -2   -4   11     15.90      0.00
   -1   -4   11    -12.33      0.00
    0   -4   11     -2.70      0.00
    1   -4   11      9.01      0.00
    2   -4   11     -4.76      0.00
    3   -4   11      1.03      0.00
    4   -4   11     -0.16      0.00
    5   -4   11     -0.51      0.00
    6   -4   11      0.90      0.00
    7   -4   11     -1.12      0.00
    8   -4   11      1.04      0.00
    9   -4   11     -0.63      0.00
   10   -4   11      0.39      0.00
  -12   -3   11      0.05      0.00
  -11   -3   11      1.83      0.00
  -10   -3   11     -1.54      0.00
   -9   -3   11      1.13      0.00
   -8   -3   11     -4.13      0.00
   -7   -3   11      4.99      0.00
   -6   -3   11      2.13      0.00
   -5   -3   11    -10.20      0.00
   -4   -3   11      3.60      0.00
   -3   -3   11     15.33      0.00
   -2   -3   11    -22.20      0.00
   -1   -3   11      7.91      0.00
    0   -3   11      7.80      0.00
    1   -3   11     -9.41      0.00
    2   -3   11      4.93      0.00
    3   -3   11     -3.31      0.00
    4   -3   11      2.02      0.00
    5   -3   11     -0.08      0.00
    6   -3   11     -1.01      0.00
    7   -3   11      1.34      0.00
    8   -3   11     -1.04      0.00
    9   -3   11      0.70      0.00
  -12   -2   11      1.12      0.00
  -11   -2   11     -1.60      0.00
  -10   -2   11      0.10      0.00
   -9   -2   11     -1.12      0.00
   -8   -2   11      3.90      0.00
   -7   -2   11     -1.38      0.00
   -6   -2   11     -6.35      0.00
   -5   -2   11      6.88      0.00
   -4   -2   11      8.89      0.00
   -3   -2   11    -25.28      0.00
   -2   -2   11     20.33      0.00
   -1   -2   11     -1.14      0.00
    0   -2   11     -8.76      0.00
    1   -2   11      5.49      0.00
    2   -2   11     -2.07      0.00
    3   -2   11      1.98      0.00
    4   -2   11     -0.97      0.00
    5   -2   11     -0.28      0.00
    6   -2   11      0.62      0.00
    7   -2   11     -0.66      0.00
    8   -2   11      0.62      0.00
    9   -2   11     -0.47      0.00
  -12   -1   11     -1.25      0.00
  -11   -1   11      0.21      0.00
  -10   -1   11      0.79      0.00
   -9   -1   11      1.39      0.00
   -8   -1   11     -2.12      0.00
   -7   -1   11     -3.38      0.00
   -6   -1   11      8.57      0.00
   -5   -1   11     -0.76      0.00
   -4   -1   11    -17.60      0.00
   -3   -1   11     24.14      0.00
   -2   -1   11     -9.72      0.00
   -1   -1   11     -6.11      0.00
    0   -1   11      6.96      0.00
    1   -1   11     -0.15      0.00
    2   -1   11     -2.62      0.00
    3   -1   11      2.26      0.00
    4   -1   11     -2.26      0.00
    5   -1   11      1.34      0.00
    6   -1   11      0.07      0.00
    7   -1   11     -0.37      0.00
    8   -1   11     -0.04      0.00
  -13    0   11     -0.39      0.00
  -12    0   11     -0.10      0.00
  -11    0   11      1.62      0.00
  -10    0   11     -1.04      0.00
   -9    0   11     -1.50      0.00
   -8    0   11     -0.23      0.00
   -7    0   11      6.73      0.00
   -6    0   11     -7.12      0.00
   -5    0   11     -5.61      0.00
   -4    0   11     18.31      0.00
   -3    0   11    -12.75      0.00
   -2    0   11     -4.20      0.00
   -1    0   11     11.21      0.00
    0    0   11     -4.61      0.00
    1    0   11     -3.37      0.00
    2    0   11      5.61      0.00
    3    0   11     -5.23      0.00
    4    0   11      4.24      0.00
    5    0   11     -1.30      0.00
    6    0   11     -1.19      0.00
    7    0   11      1.49      0.00
    8    0   11     -0.72      0.00
  -13    1   11     -0.24      0.00
  -12    1   11      1.63      0.00
  -11    1   11     -2.47      0.00
  -10    1   11      0.48      0.00
   -9    1   11      1.33      0.00
   -8    1   11      2.45      0.00
   -7    1   11     -7.44      0.00
   -6    1   11      3.01      0.00
   -5    1   11      8.73      0.00
   -4    1   11    -11.07      0.00
   -3    1   11     -2.00      0.00
   -2    1   11     13.90      0.00
   -1    1   11    -11.78      0.00
    0    1   11      2.18      0.00
    1    1   11      4.11      0.00
    2    1   11     -5.00      0.00
    3    1   11      4.64      0.00
    4    1   11     -3.06      0.00
    5    1   11     -0.29      0.00
    6    1   11      1.98      0.00
    7    1   11     -1.95      0.00
  -13    2   11      0.87      0.00
  -12    2   11     -2.05      0.00
  -11    2   11      1.61      0.00
  -10    2   11      0.79      0.00
   -9    2   11     -0.84      0.00
   -8    2   11     -3.71      0.00
   -7    2   11      5.40      0.00
   -6    2   11      1.13      0.00
   -5    2   11     -6.81      0.00
   -4    2   11      0.35      0.00
   -3    2   11     12.19      0.00
   -2    2   11    -15.29      0.00
   -1    2   11      7.83      0.00
    0    2   11      0.10      0.00
    1    2   11     -2.71      0.00
    2    2   11      2.28      0.00
    3    2   11     -1.96      0.00
    4    2   11      0.08      0.00
    5    2   11      1.77      0.00
    6    2   11     -1.40      0.00
    7    2   11      1.07      0.00
  -13    3   11     -1.15      0.00
  -12    3   11      1.41      0.00
  -11    3   11      0.01      0.00
  -10    3   11     -1.64      0.00
   -9    3   11     -0.07      0.00
   -8    3   11      3.47      0.00
   -7    3   11     -1.91      0.00
   -6    3   11     -3.14      0.00
   -5    3   11      2.14      0.00
   -4    3   11      6.95      0.00
   -3    3   11    -13.25      0.00
   -2    3   11      9.53      0.00
   -1    3   11     -2.23      0.00
    0    3   11     -1.02      0.00
    1    3   11      0.34      0.00
    2    3   11      0.20      0.00
    3    3   11     -0.73      0.00
    4    3   11      2.40      0.00
    5    3   11     -1.90      0.00
    6    3   11      0.04      0.00
  -13    4   11      0.96      0.00
  -12    4   11     -0.36      0.00
  -11    4   11     -1.15      0.00
  -10    4   11      1.38      0.00
   -9    4   11      0.97      0.00
   -8    4   11     -2.21      0.00
   -7    4   11     -0.61      0.00
   -6    4   11      2.62      0.00
   -5    4   11      1.31      0.00
   -4    4   11     -7.14      0.00
   -3    4   11      7.03      0.00
   -2    4   11     -1.71      0.00
   -1    4   11     -1.49      0.00
    0    4   11      0.26      0.00
    1    4   11      1.38      0.00
    2    4   11     -1.43      0.00
    3    4   11      2.38      0.00
    4    4   11     -3.06      0.00
    5    4   11      1.18      0.00
    6    4   11      0.63      0.00
  -14    5   11      0.46      0.00
  -13    5   11     -0.42      0.00
  -12    5   11     -0.53      0.00
  -11    5   11      1.49      0.00
  -10    5   11     -0.73      0.00
   -9    5   11     -1.08      0.00
   -8    5   11      0.88      0.00
   -7    5   11      1.12      0.00
   -6    5   11     -1.00      0.00
   -5    5   11     -1.79      0.00
   -4    5   11      2.86      0.00
   -3    5   11     -0.09      0.00
   -2    5   11     -2.72      0.00
   -1    5   11      1.84      0.00
    0    5   11      0.70      0.00
    1    5   11     -1.30      0.00
    2    5   11      1.28      0.00
    3    5   11     -2.20      0.00
    4    5   11      1.96      0.00
    5    5   11     -0.45      0.00
    6    5   11     -0.52      0.00
  -13    6   11      0.06      0.00
  -12    6   11      0.76      0.00
  -11    6   11     -1.13      0.00
  -10    6   11      0.29      0.00
   -9    6   11      0.44      0.00
   -8    6   11      0.09      0.00
   -7    6   11     -0.78      0.00
   -6    6   11      0.28      0.00
   -5    6   11      0.19      0.00
   -4    6   11      1.07      0.00
   -3    6   11     -2.70      0.00
   -2    6   11      2.29      0.00
   -1    6   11     -0.23      0.00
    0    6   11     -0.68      0.00
    1    6   11      0.03      0.00
    2    6   11      0.01      0.00
    3    6   11      0.44      0.00
    4    6   11     -0.41      0.00
    5    6   11     -0.06      0.00
  -13    7   11     -0.05      0.00
  -12    7   11     -0.38      0.00
  -11    7   11      0.33      0.00
  -10    7   11      0.02      0.00
   -9    7   11      0.17      0.00
   -8    7   11     -0.57      0.00
   -7    7   11      0.76      0.00
   -6    7   11     -0.91      0.00
   -5    7   11      1.66      0.00
   -4    7   11     -2.48      0.00
   -3    7   11      1.72      0.00
   -2    7   11      0.13      0.00
   -1    7   11     -0.99      0.00
    0    7   11      0.15      0.00
    1    7   11      1.04      0.00
    2    7   11     -1.52      0.00
    3    7   11      1.08      0.00
    4    7   11     -0.27      0.00
  -13    8   11      0.02      0.00
  -12    8   11      0.05      0.00
  -11    8   11      0.22      0.00
  -10    8   11     -0.03      0.00
   -9    8   11     -0.45      0.00
   -8    8   11      0.58      0.00
   -7    8   11     -0.96      0.00
   -6    8   11      1.66      0.00
   -5    8   11     -2.34      0.00
   -4    8   11      1.80      0.00
   -3    8   11      0.25      0.00
   -2    8   11     -1.47      0.00
   -1    8   11      0.95      0.00
    0    8   11      0.13      0.00
    1    8   11     -1.34      0.00
    2    8   11      1.99      0.00
    3    8   11     -1.08      0.00
  -12    9   11      0.05      0.00
  -11    9   11     -0.18      0.00
  -10    9   11     -0.36      0.00
   -9    9   11      0.52      0.00
   -8    9   11     -0.40      0.00
   -7    9   11      0.97      0.00
   -6    9   11     -1.64      0.00
   -5    9   11      1.71      0.00
   -4    9   11     -0.26      0.00
   -3    9   11     -1.46      0.00
   -2    9   11      1.20      0.00
   -1    9   11     -0.26      0.00
    0    9   11     -0.25      0.00
    1    9   11      1.17      0.00
    2    9   11     -1.27      0.00
  -12   10   11     -0.26      0.00
  -11   10   11      0.03      0.00
  -10   10   11      0.51      0.00
   -9   10   11     -0.29      0.00
   -8   10   11      0.23      0.00
   -7   10   11     -0.71      0.00
   -6   10   11      1.05      0.00
   -5   10   11     -0.66      0.00
   -4   10   11     -0.86      0.00
   -3   10   11      1.44      0.00
   -2   10   11     -0.27      0.00
   -1   10   11     -0.27      0.00
    0   10   11      0.43      0.00
    1   10   11     -0.83      0.00
  -12   11   11      0.45      0.00
  -11   11   11     -0.05      0.00
  -10   11   11     -0.16      0.00
   -9   11   11     -0.06      0.00
   -8   11   11     -0.03      0.00
   -7   11   11      0.23      0.00
   -6   11   11     -0.35      0.00
   -5   11   11     -0.13      0.00
   -4   11   11      1.00      0.00
   -3   11   11     -0.55      0.00
   -2   11   11     -0.37      0.00
   -1   11   11      0.35      0.00
    0   11   11     -0.41      0.00
  -11   12   11      0.01      0.00
  -10   12   11     -0.03      0.00
   -9   12   11      0.05      0.00
   -8   12   11     -0.06      0.00
   -7   12   11      0.09      0.00
   -6   12   11     -0.15      0.00
   -5   12   11      0.55      0.00
   -4   12   11     -0.53      0.00
   -3   12   11     -0.22      0.00
   -2   12   11      0.43      0.00
   -1   12   11     -0.17      0.00
   -5   13   11     -0.56      0.00
   -4   13   11      0.06      0.00
    0  -17   12     -0.08      0.00
    1  -17   12      0.13      0.00
    2  -17   12     -0.09      0.00
    3  -17   12     -0.26      0.00
    4  -17   12      0.09      0.00
    5  -17   12      0.69      0.00
    6  -17   12     -0.75      0.00
    7  -17   12      0.12      0.00
   -2  -16   12     -0.36      0.00
   -1  -16   12     -0.27      0.00
    0  -16   12      0.84      0.00
    1  -16   12     -0.66      0.00
    2  -16   12     -0.02      0.00
    3  -16   12      0.40      0.00
    4  -16   12     -0.01      0.00
    5  -16   12     -0.20      0.00
    6  -16   12     -0.09      0.00
    7  -16   12      0.39      0.00
   -2  -15   12      0.28      0.00
   -1  -15   12      1.18      0.00
    0  -15   12     -1.86      0.00
    1  -15   12      1.28      0.00
    2  -15   12     -0.40      0.00
    3  -15   12      0.22      0.00
    4  -15   12     -0.08      0.00
    5  -15   12     -0.63      0.00
    6  -15   12      0.87      0.00
    7  -15   12     -0.56      0.00
    8  -15   12      0.33      0.00
   -3  -14   12      0.89      0.00
   -2  -14   12      0.41      0.00
   -1  -14   12     -2.02      0.00
    0  -14   12      2.38      0.00
    1  -14   12     -1.70      0.00
    2  -14   12      1.10      0.00
    3  -14   12     -0.90      0.00
    4  -14   12      0.10      0.00
    5  -14   12      0.81      0.00
    6  -14   12     -0.65      0.00
    7  -14   12      0.13      0.00
    8  -14   12     -0.24      0.00
    9  -14   12      0.42      0.00
   -5  -13   12     -0.20      0.00
   -4  -13   12      1.15      0.00
   -3  -13   12     -0.52      0.00
   -2  -13   12     -1.17      0.00
   -1  -13   12      2.03      0.00
    0  -13   12     -1.80      0.00
    1  -13   12      1.17      0.00
    2  -13   12     -0.82      0.00
    3  -13   12      0.59      0.00
    4  -13   12     -0.12      0.00
    5  -13   12      0.13      0.00
    6  -13   12     -0.74      0.00
    7  -13   12      0.61      0.00
    8  -13   12      0.40      0.00
    9  -13   12     -0.59      0.00
   -5  -12   12      1.19      0.00
   -4  -12   12     -1.38      0.00
   -3  -12   12     -0.30      0.00
   -2  -12   12      1.40      0.00
   -1  -12   12     -0.89      0.00
    0  -12   12     -0.07      0.00
    1  -12   12      0.71      0.00
    2  -12   12     -1.02      0.00
    3  -12   12      0.80      0.00
    4  -12   12      0.13      0.00
    5  -12   12     -1.48      0.00
    6  -12   12      2.20      0.00
    7  -12   12     -1.17      0.00
    8  -12   12     -0.21      0.00
    9  -12   12      0.29      0.00
   10  -12   12     -0.15      0.00
   -6  -11   12      0.25      0.00
   -5  -11   12     -1.66      0.00
   -4  -11   12      0.24      0.00
   -3  -11   12      1.52      0.00
   -2  -11   12     -1.00      0.00
   -1  -11   12     -0.93      0.00
    0  -11   12      2.11      0.00
    1  -11   12     -2.71      0.00
    2  -11   12      3.25      0.00
    3  -11   12     -2.33      0.00
    4  -11   12      0.01      0.00
    5  -11   12      2.07      0.00
    6  -11   12     -2.29      0.00
    7  -11   12      0.95      0.00
    8  -11   12     -0.26      0.00
    9  -11   12      0.19      0.00
   10  -11   12      0.05      0.00
   -8  -10   12      1.05      0.00
   -7  -10   12     -0.74      0.00
   -6  -10   12     -1.50      0.00
   -5  -10   12      1.08      0.00
   -4  -10   12      1.59      0.00
   -3  -10   12     -2.09      0.00
   -2  -10   12     -0.15      0.00
   -1  -10   12      2.06      0.00
    0  -10   12     -2.06      0.00
    1  -10   12      2.78      0.00
    2  -10   12     -3.98      0.00
    3  -10   12      2.76      0.00
    4  -10   12      0.02      0.00
    5  -10   12     -1.50      0.00
    6  -10   12      0.60      0.00
    7  -10   12      0.28      0.00
    8  -10   12      0.04      0.00
    9  -10   12     -0.18      0.00
   10  -10   12      0.22      0.00
   -8   -9   12     -1.35      0.00
   -7   -9   12     -0.90      0.00
   -6   -9   12      2.82      0.00
   -5   -9   12     -0.41      0.00
   -4   -9   12     -1.73      0.00
   -3   -9   12      0.28      0.00
   -2   -9   12      1.94      0.00
   -1   -9   12     -1.03      0.00
    0   -9   12     -0.89      0.00
    1   -9   12     -0.69      0.00
    2   -9   12      2.75      0.00
    3   -9   12     -1.54      0.00
    4   -9   12     -0.70      0.00
    5   -9   12      0.30      0.00
    6   -9   12      1.78      0.00
    7   -9   12     -1.96      0.00
    8   -9   12      1.03      0.00
    9   -9   12     -0.13      0.00
   10   -9   12     -0.50      0.00
   -9   -8   12     -1.57      0.00
   -8   -8   12      1.07      0.00
   -7   -8   12      2.75      0.00
   -6   -8   12     -3.28      0.00
   -5   -8   12      0.62      0.00
   -4   -8   12     -0.98      0.00
   -3   -8   12      3.51      0.00
   -2   -8   12     -2.65      0.00
   -1   -8   12     -2.43      0.00
    0   -8   12      4.54      0.00
    1   -8   12     -1.15      0.00
    2   -8   12     -1.03      0.00
    3   -8   12     -0.68      0.00
    4   -8   12      1.77      0.00
    5   -8   12      0.86      0.00
    6   -8   12     -3.34      0.00
    7   -8   12      3.01      0.00
    8   -8   12     -1.74      0.00
    9   -8   12      0.08      0.00
   10   -8   12      0.52      0.00
  -10   -7   12     -0.88      0.00
   -9   -7   12      2.65      0.00
   -8   -7   12      0.05      0.00
   -7   -7   12     -3.60      0.00
   -6   -7   12      2.50      0.00
   -5   -7   12     -1.81      0.00
   -4   -7   12      4.98      0.00
   -3   -7   12     -6.04      0.00
   -2   -7   12      0.15      0.00
   -1   -7   12      6.65      0.00
    0   -7   12     -5.46      0.00
    1   -7   12      0.15      0.00
    2   -7   12      0.44      0.00
    3   -7   12      2.58      0.00
    4   -7   12     -2.43      0.00
    5   -7   12     -1.26      0.00
    6   -7   12      3.11      0.00
    7   -7   12     -2.53      0.00
    8   -7   12      1.07      0.00
    9   -7   12      0.38      0.00
   10   -7   12     -0.20      0.00
  -10   -6   12      2.66      0.00
   -9   -6   12     -2.62      0.00
   -8   -6   12     -1.47      0.00
   -7   -6   12      2.75      0.00
   -6   -6   12     -1.19      0.00
   -5   -6   12      3.49      0.00
   -4   -6   12     -7.37      0.00
   -3   -6   12      4.08      0.00
   -2   -6   12      5.46      0.00
   -1   -6   12     -8.75      0.00
    0   -6   12      1.81      0.00
    1   -6   12      3.88      0.00
    2   -6   12     -1.24      0.00
    3   -6   12     -3.01      0.00
    4   -6   12      2.16      0.00
    5   -6   12      0.65      0.00
    6   -6   12     -1.33      0.00
    7   -6   12      0.64      0.00
    8   -6   12      0.50      0.00
    9   -6   12     -0.73      0.00
   10   -6   12     -0.08      0.00
  -10   -5   12     -3.50      0.00
   -9   -5   12      1.05      0.00
   -8   -5   12      1.87      0.00
   -7   -5   12     -0.57      0.00
   -6   -5   12      0.26      0.00
   -5   -5   12     -4.38      0.00
   -4   -5   12      5.44      0.00
   -3   -5   12      3.02      0.00
   -2   -5   12    -11.38      0.00
   -1   -5   12      6.59      0.00
    0   -5   12      5.15      0.00
    1   -5   12     -8.29      0.00
    2   -5   12      2.28      0.00
    3   -5   12      1.74      0.00
    4   -5   12     -0.93      0.00
    5   -5   12      0.08      0.00
    6   -5   12     -0.44      0.00
    7   -5   12      1.20      0.00
    8   -5   12     -1.53      0.00
    9   -5   12      0.68      0.00
  -11   -4   12     -2.48      0.00
  -10   -4   12      2.24      0.00
   -9   -4   12      0.96      0.00
   -8   -4   12     -0.98      0.00
   -7   -4   12     -1.15      0.00
   -6   -4   12     -0.32      0.00
   -5   -4   12      3.28      0.00
   -4   -4   12      1.33      0.00
   -3   -4   12    -12.50      0.00
   -2   -4   12     14.09      0.00
   -1   -4   12     -0.67      0.00
    0   -4   12    -11.24      0.00
    1   -4   12      9.16      0.00
    2   -4   12     -1.76      0.00
    3   -4   12     -0.22      0.00
    4   -4   12     -0.49      0.00
    5   -4   12      0.08      0.00
    6   -4   12      0.80      0.00
    7   -4   12     -1.58      0.00
    8   -4   12      1.23      0.00
    9   -4   12     -0.25      0.00
  -12   -3   12     -1.13      0.00
  -11   -3   12      2.34      0.00
  -10   -3   12      0.07      0.00
   -9   -3   12     -1.93      0.00
   -8   -3   12      0.06      0.00
   -7   -3   12      0.69      0.00
   -6   -3   12      1.60      0.00
   -5   -3   12     -0.45      0.00
   -4   -3   12     -9.83      0.00
   -3   -3   12     18.72      0.00
   -2   -3   12    -10.87      0.00
   -1   -3   12     -6.30      0.00
    0   -3   12     12.19      0.00
    1   -3   12     -4.53      0.00
    2   -3   12     -1.49      0.00
    3   -3   12      0.60      0.00
    4   -3   12      0.83      0.00
    5   -3   12     -0.79      0.00
    6   -3   12      0.06      0.00
    7   -3   12      0.61      0.00
    8   -3   12     -0.23      0.00
    9   -3   12     -0.21      0.00
  -12   -2   12      1.60      0.00
  -11   -2   12     -1.01      0.00
  -10   -2   12     -1.66      0.00
   -9   -2   12      1.49      0.00
   -8   -2   12      0.00      0.00
   -7   -2   12      1.63      0.00
   -6   -2   12     -3.15      0.00
   -5   -2   12     -3.10      0.00
   -4   -2   12     15.24      0.00
   -3   -2   12    -16.73      0.00
   -2   -2   12      1.69      0.00
   -1   -2   12     11.32      0.00
    0   -2   12     -7.55      0.00
    1   -2   12     -3.24      0.00
    2   -2   12      6.18      0.00
    3   -2   12     -2.72      0.00
    4   -2   12     -0.05      0.00
    5   -2   12      1.20      0.00
    6   -2   12     -1.14      0.00
    7   -2   12      0.71      0.00
    8   -2   12     -0.55      0.00
  -12   -1   12     -0.77      0.00
  -11   -1   12     -0.81      0.00
  -10   -1   12      1.91      0.00
   -9   -1   12     -0.36      0.00
   -8   -1   12      0.67      0.00
   -7   -1   12     -4.01      0.00
   -6   -1   12      3.15      0.00
   -5   -1   12      6.54      0.00
   -4   -1   12    -14.64      0.00
   -3   -1   12      6.66      0.00
   -2   -1   12      9.42      0.00
   -1   -1   12    -12.54      0.00
    0   -1   12      0.85      0.00
    1   -1   12      9.24      0.00
    2   -1   12     -8.69      0.00
    3   -1   12      3.66      0.00
    4   -1   12     -0.29      0.00
    5   -1   12     -1.50      0.00
    6   -1   12      2.03      0.00
    7   -1   12     -1.73      0.00
    8   -1   12      1.01      0.00
  -12    0   12     -0.56      0.00
  -11    0   12      1.84      0.00
  -10    0   12     -1.07      0.00
   -9    0   12     -0.45      0.00
   -8    0   12     -1.91      0.00
   -7    0   12      5.12      0.00
   -6    0   12     -1.00      0.00
   -5    0   12     -8.36      0.00
   -4    0   12      8.16      0.00
   -3    0   12      6.12      0.00
   -2    0   12    -16.47      0.00
   -1    0   12      9.67      0.00
    0    0   12      4.29      0.00
    1    0   12    -10.32      0.00
    2    0   12      6.63      0.00
    3    0   12     -1.62      0.00
    4    0   12     -0.74      0.00
    5    0   12      2.00      0.00
    6    0   12     -2.26      0.00
    7    0   12      1.91      0.00
  -13    1   12     -0.26      0.00
  -12    1   12      1.03      0.00
  -11    1   12     -1.24      0.00
  -10    1   12     -0.28      0.00
   -9    1   12      0.34      0.00
   -8    1   12      3.26      0.00
   -7    1   12     -4.30      0.00
   -6    1   12     -1.99      0.00
   -5    1   12      6.81      0.00
   -4    1   12      1.30      0.00
   -3    1   12    -14.96      0.00
   -2    1   12     16.03      0.00
   -1    1   12     -3.98      0.00
    0    1   12     -6.50      0.00
    1    1   12      6.89      0.00
    2    1   12     -1.45      0.00
    3    1   12     -1.77      0.00
    4    1   12      2.33      0.00
    5    1   12     -2.09      0.00
    6    1   12      1.09      0.00
    7    1   12     -0.81      0.00
  -13    2   12      0.31      0.00
  -12    2   12     -0.49      0.00
  -11    2   12     -0.22      0.00
  -10    2   12      1.12      0.00
   -9    2   12      0.60      0.00
   -8    2   12     -3.58      0.00
   -7    2   12      1.57      0.00
   -6    2   12      4.07      0.00
   -5    2   12     -2.58      0.00
   -4    2   12     -8.67      0.00
   -3    2   12     15.91      0.00
   -2    2   12     -9.38      0.00
   -1    2   12     -1.83      0.00
    0    2   12      5.75      0.00
    1    2   12     -1.58      0.00
    2    2   12     -3.14      0.00
    3    2   12      4.01      0.00
    4    2   12     -3.22      0.00
    5    2   12      1.20      0.00
    6    2   12      0.87      0.00
  -13    3   12     -0.21      0.00
  -12    3   12     -0.36      0.00
  -11    3   12      1.25      0.00
  -10    3   12     -0.85      0.00
   -9    3   12     -1.62      0.00
   -8    3   12      2.45      0.00
   -7    3   12      1.49      0.00
   -6    3   12     -4.30      0.00
   -5    3   12     -1.23      0.00
   -4    3   12      9.96      0.00
   -3    3   12     -9.93      0.00
   -2    3   12      1.19      0.00
   -1    3   12      4.93      0.00
    0    3   12     -2.87      0.00
    1    3   12     -2.52      0.00
    2    3   12      4.74      0.00
    3    3   12     -4.19      0.00
    4    3   12      2.73      0.00
    5    3   12      0.18      0.00
    6    3   12     -1.90      0.00
  -13    4   12     -0.07      0.00
  -12    4   12      1.02      0.00
  -11    4   12     -1.44      0.00
  -10    4   12      0.10      0.00
   -9    4   12      1.82      0.00
   -8    4   12     -0.74      0.00
   -7    4   12     -2.91      0.00
   -6    4   12      2.90      0.00
   -5    4   12      2.56      0.00
   -4    4   12     -6.11      0.00
   -3    4   12      2.26      0.00
   -2    4   12      3.83      0.00
   -1    4   12     -4.43      0.00
    0    4   12     -0.06      0.00
    1    4   12      3.39      0.00
    2    4   12     -3.38      0.00
    3    4   12      2.56      0.00
    4    4   12     -1.00      0.00
    5    4   12     -1.09      0.00
    6    4   12      1.47      0.00
  -13    5   12      0.32      0.00
  -12    5   12     -1.12      0.00
  -11    5   12      1.05      0.00
  -10    5   12      0.31      0.00
   -9    5   12     -1.03      0.00
   -8    5   12     -0.72      0.00
   -7    5   12      2.65      0.00
   -6    5   12     -1.21      0.00
   -5    5   12     -1.82      0.00
   -4    5   12      1.56      0.00
   -3    5   12      2.03      0.00
   -2    5   12     -4.13      0.00
   -1    5   12      2.04      0.00
    0    5   12      1.05      0.00
    1    5   12     -1.47      0.00
    2    5   12      0.60      0.00
    3    5   12     -0.02      0.00
    4    5   12     -0.74      0.00
  -13    6   12     -0.22      0.00
  -12    6   12      0.61      0.00
  -11    6   12     -0.29      0.00
  -10    6   12     -0.40      0.00
   -9    6   12     -0.09      0.00
   -8    6   12      1.61      0.00
   -7    6   12     -2.00      0.00
   -6    6   12      0.52      0.00
   -5    6   12      0.45      0.00
   -4    6   12      0.65      0.00
   -3    6   12     -2.08      0.00
   -2    6   12      1.78      0.00
   -1    6   12     -0.15      0.00
    0    6   12     -0.29      0.00
    1    6   12     -0.89      0.00
    2    6   12      1.78      0.00
    3    6   12     -1.80      0.00
  -13    7   12      0.02      0.00
  -12    7   12     -0.08      0.00
  -11    7   12     -0.29      0.00
  -10    7   12      0.24      0.00
   -9    7   12      0.81      0.00
   -8    7   12     -1.64      0.00
   -7    7   12      1.45      0.00
   -6    7   12     -0.68      0.00
   -5    7   12      0.44      0.00
   -4    7   12     -0.61      0.00
   -3    7   12      0.29      0.00
   -2    7   12      0.27      0.00
   -1    7   12     -0.31      0.00
    0    7   12     -0.58      0.00
    1    7   12      1.84      0.00
    2    7   12     -2.47      0.00
    3    7   12      1.76      0.00
  -12    8   12      0.01      0.00
  -11    8   12      0.23      0.00
  -10    8   12      0.24      0.00
   -9    8   12     -0.84      0.00
   -8    8   12      0.83      0.00
   -7    8   12     -0.80      0.00
   -6    8   12      0.70      0.00
   -5    8   12     -0.41      0.00
   -4    8   12     -0.34      0.00
   -3    8   12      1.11      0.00
   -2    8   12     -0.74      0.00
   -1    8   12     -0.16      0.00
    0    8   12      0.76      0.00
    1    8   12     -1.42      0.00
    2    8   12      1.53      0.00
  -12    9   12     -0.01      0.00
  -11    9   12      0.08      0.00
  -10    9   12     -0.57      0.00
   -9    9   12      0.29      0.00
   -8    9   12      0.08      0.00
   -7    9   12      0.22      0.00
   -6    9   12     -0.28      0.00
   -5    9   12     -0.14      0.00
   -4    9   12      1.12      0.00
   -3    9   12     -1.35      0.00
   -2    9   12      0.04      0.00
   -1    9   12      0.74      0.00
    0    9   12     -0.61      0.00
    1    9   12      0.66      0.00
    2    9   12     -0.28      0.00
  -12   10   12     -0.16      0.00
  -11   10   12     -0.16      0.00
  -10   10   12      0.29      0.00
   -9   10   12      0.31      0.00
   -8   10   12     -0.36      0.00
   -7   10   12      0.06      0.00
   -6   10   12     -0.15      0.00
   -5   10   12      0.57      0.00
   -4   10   12     -1.23      0.00
   -3   10   12      0.64      0.00
   -2   10   12      0.75      0.00
   -1   10   12     -0.82      0.00
    0   10   12      0.36      0.00
  -10   11   12      0.09      0.00
   -9   11   12     -0.39      0.00
   -8   11   12      0.11      0.00
   -7   11   12     -0.05      0.00
   -6   11   12      0.26      0.00
   -5   11   12     -0.63      0.00
   -4   11   12      0.74      0.00
   -3   11   12      0.21      0.00
   -2   11   12     -0.87      0.00
   -1   11   12      0.42      0.00
   -6   12   12     -0.10      0.00
   -5   12   12      0.44      0.00
   -3   12   12     -0.47      0.00
   -8   13   12     -0.20      0.00
   -7   13   12      0.33      0.00
    4  -17   13     -0.15      0.00
    5  -17   13      0.37      0.00
    0  -16   13      0.72      0.00
    1  -16   13     -0.21      0.00
    2  -16   13     -0.23      0.00
    3  -16   13      0.01      0.00
    4  -16   13      0.15      0.00
    5  -16   13      0.43      0.00
    6  -16   13     -0.79      0.00
    7  -16   13      0.61      0.00
   -2  -15   13     -0.46      0.00
   -1  -15   13      1.25      0.00
    0  -15   13     -1.21      0.00
    1  -15   13      0.45      0.00
    2  -15   13     -0.10      0.00
    3  -15   13      0.49      0.00
    4  -15   13     -0.04      0.00
    5  -15   13     -0.98      0.00
    6  -15   13      0.99      0.00
    7  -15   13     -0.39      0.00
    8  -15   13     -0.09      0.00
   -3  -14   13     -0.09      0.00
   -2  -14   13      0.89      0.00
   -1  -14   13     -1.30      0.00
    0  -14   13      0.78      0.00
    1  -14   13      0.06      0.00
    2  -14   13      0.10      0.00
    3  -14   13     -0.74      0.00
    4  -14   13      0.26      0.00
    5  -14   13      0.32      0.00
    6  -14   13     -0.05      0.00
    7  -14   13     -0.22      0.00
    8  -14   13      0.01      0.00
   -4  -13   13      0.42      0.00
   -3  -13   13      0.36      0.00
   -2  -13   13     -0.84      0.00
   -1  -13   13      0.18      0.00
    0  -13   13      0.99      0.00
    1  -13   13     -1.47      0.00
    2  -13   13      0.56      0.00
    3  -13   13      0.57      0.00
    4  -13   13     -0.89      0.00
    5  -13   13      1.10      0.00
    6  -13   13     -1.33      0.00
    7  -13   13      0.73      0.00
    8  -13   13      0.23      0.00
    9  -13   13     -0.29      0.00
   -5  -12   13      1.05      0.00
   -4  -12   13     -0.15      0.00
   -3  -12   13     -0.97      0.00
   -2  -12   13      0.33      0.00
   -1  -12   13      1.64      0.00
    0  -12   13     -2.95      0.00
    1  -12   13      2.68      0.00
    2  -12   13     -1.36      0.00
    3  -12   13     -0.13      0.00
    4  -12   13      1.19      0.00
    5  -12   13     -1.73      0.00
    6  -12   13      1.59      0.00
    7  -12   13     -0.53      0.00
    8  -12   13     -0.10      0.00
    9  -12   13     -0.10      0.00
   -6  -11   13      1.35      0.00
   -5  -11   13     -1.14      0.00
   -4  -11   13     -1.09      0.00
   -3  -11   13      1.82      0.00
   -2  -11   13      0.23      0.00
   -1  -11   13     -2.66      0.00
    0  -11   13      3.00      0.00
    1  -11   13     -2.28      0.00
    2  -11   13      1.55      0.00
    3  -11   13     -0.29      0.00
    4  -11   13     -0.70      0.00
    5  -11   13      0.84      0.00
    6  -11   13     -0.16      0.00
    7  -11   13     -0.41      0.00
    8  -11   13     -0.12      0.00
    9  -11   13      0.50      0.00
   -7  -10   13      1.02      0.00
   -6  -10   13     -2.75      0.00
   -5  -10   13      0.70      0.00
   -4  -10   13      2.23      0.00
   -3  -10   13     -1.85      0.00
   -2  -10   13     -0.79      0.00
   -1  -10   13      1.69      0.00
    0  -10   13     -0.41      0.00
    1  -10   13      0.37      0.00
    2  -10   13     -0.86      0.00
    3  -10   13      0.27      0.00
    4  -10   13      0.01      0.00
    5  -10   13      0.82      0.00
    6  -10   13     -1.94      0.00
    7  -10   13      1.46      0.00
    8  -10   13     -0.07      0.00
    9  -10   13     -0.49      0.00
   -8   -9   13     -0.33      0.00
   -7   -9   13     -2.97      0.00
   -6   -9   13      3.69      0.00
   -5   -9   13     -0.11      0.00
   -4   -9   13     -1.84      0.00
   -3   -9   13      0.20      0.00
   -2   -9   13      1.18      0.00
   -1   -9   13      0.88      0.00
    0   -9   13     -2.76      0.00
    1   -9   13      1.35      0.00
    2   -9   13     -0.21      0.00
    3   -9   13      0.45      0.00
    4   -9   13      0.17      0.00
    5   -9   13     -2.23      0.00
    6   -9   13      3.33      0.00
    7   -9   13     -1.96      0.00
    8   -9   13      0.47      0.00
    9   -9   13      0.44      0.00
   -9   -8   13     -1.50      0.00
   -8   -8   13     -1.02      0.00
   -7   -8   13      4.73      0.00
   -6   -8   13     -3.13      0.00
   -5   -8   13     -0.39      0.00
   -4   -8   13     -0.01      0.00
   -3   -8   13      2.00      0.00
   -2   -8   13     -0.57      0.00
   -1   -8   13     -3.38      0.00
    0   -8   13      3.68      0.00
    1   -8   13     -1.17      0.00
    2   -8   13      0.85      0.00
    3   -8   13     -1.59      0.00
    4   -8   13      0.19      0.00
    5   -8   13      2.66      0.00
    6   -8   13     -3.12      0.00
    7   -8   13      1.52      0.00
    8   -8   13     -0.28      0.00
    9   -8   13     -0.68      0.00
   -9   -7   13      1.25      0.00
   -8   -7   13      3.26      0.00
   -7   -7   13     -4.85      0.00
   -6   -7   13      0.98      0.00
   -5   -7   13      0.78      0.00
   -4   -7   13      1.64      0.00
   -3   -7   13     -2.32      0.00
   -2   -7   13     -1.54      0.00
   -1   -7   13      4.08      0.00
    0   -7   13     -1.23      0.00
    1   -7   13     -1.16      0.00
    2   -7   13     -0.64      0.00
    3   -7   13      2.38      0.00
    4   -7   13     -0.59      0.00
    5   -7   13     -1.74      0.00
    6   -7   13      1.25      0.00
    7   -7   13     -0.01      0.00
    8   -7   13     -0.76      0.00
    9   -7   13      0.93      0.00
  -10   -6   13      2.41      0.00
   -9   -6   13      0.67      0.00
   -8   -6   13     -4.74      0.00
   -7   -6   13      2.53      0.00
   -6   -6   13      1.93      0.00
   -5   -6   13     -1.43      0.00
   -4   -6   13     -1.19      0.00
   -3   -6   13     -0.48      0.00
   -2   -6   13      4.14      0.00
   -1   -6   13     -2.12      0.00
    0   -6   13     -3.52      0.00
    1   -6   13      4.15      0.00
    2   -6   13      0.09      0.00
    3   -6   13     -2.08      0.00
    4   -6   13      0.39      0.00
    5   -6   13      0.21      0.00
    6   -6   13      0.97      0.00
    7   -6   13     -1.68      0.00
    8   -6   13      1.72      0.00
    9   -6   13     -0.78      0.00
  -10   -5   13     -1.19      0.00
   -9   -5   13     -3.30      0.00
   -8   -5   13      3.96      0.00
   -7   -5   13      1.18      0.00
   -6   -5   13     -4.31      0.00
   -5   -5   13      2.53      0.00
   -4   -5   13     -1.76      0.00
   -3   -5   13      5.10      0.00
   -2   -5   13     -5.23      0.00
   -1   -5   13     -2.01      0.00
    0   -5   13      7.80      0.00
    1   -5   13     -4.98      0.00
    2   -5   13     -0.41      0.00
    3   -5   13      0.88      0.00
    4   -5   13      0.52      0.00
    5   -5   13      0.35      0.00
    6   -5   13     -1.62      0.00
    7   -5   13      2.07      0.00
    8   -5   13     -1.46      0.00
  -11   -4   13     -1.70      0.00
  -10   -4   13     -1.41      0.00
   -9   -4   13      4.65      0.00
   -8   -4   13     -1.53      0.00
   -7   -4   13     -3.66      0.00
   -6   -4   13      4.63      0.00
   -5   -4   13     -3.33      0.00
   -4   -4   13      5.48      0.00
   -3   -4   13     -8.36      0.00
   -2   -4   13      3.28      0.00
   -1   -4   13      6.28      0.00
    0   -4   13     -8.12      0.00
    1   -4   13      1.50      0.00
    2   -4   13      2.35      0.00
    3   -4   13     -0.03      0.00
    4   -4   13     -1.45      0.00
    5   -4   13      0.52      0.00
    6   -4   13      0.45      0.00
    7   -4   13     -0.90      0.00
    8   -4   13      0.20      0.00
    9   -4   13      0.45      0.00
  -11   -3   13      0.52      0.00
  -10   -3   13      3.40      0.00
   -9   -3   13     -3.76      0.00
   -8   -3   13     -0.69      0.00
   -7   -3   13      3.31      0.00
   -6   -3   13     -2.51      0.00
   -5   -3   13      3.18      0.00
   -4   -3   13     -7.40      0.00
   -3   -3   13      7.18      0.00
   -2   -3   13      1.71      0.00
   -1   -3   13     -8.13      0.00
    0   -3   13      3.16      0.00
    1   -3   13      5.02      0.00
    2   -3   13     -4.98      0.00
    3   -3   13      0.10      0.00
    4   -3   13      1.92      0.00
    5   -3   13     -1.76      0.00
    6   -3   13      1.06      0.00
    7   -3   13     -0.59      0.00
    8   -3   13      0.79      0.00
  -12   -2   13      1.04      0.00
  -11   -2   13      1.04      0.00
  -10   -2   13     -3.55      0.00
   -9   -2   13      1.42      0.00
   -8   -2   13      1.62      0.00
   -7   -2   13     -0.95      0.00
   -6   -2   13     -0.20      0.00
   -5   -2   13     -2.83      0.00
   -4   -2   13      6.22      0.00
   -3   -2   13     -1.19      0.00
   -2   -2   13     -7.65      0.00
   -1   -2   13      6.53      0.00
    0   -2   13      4.08      0.00
    1   -2   13    -10.13      0.00
    2   -2   13      5.85      0.00
    3   -2   13      0.19      0.00
    4   -2   13     -2.24      0.00
    5   -2   13      2.29      0.00
    6   -2   13     -1.74      0.00
    7   -2   13      1.42      0.00
    8   -2   13     -1.00      0.00
  -12   -1   13     -0.13      0.00
  -11   -1   13     -2.04      0.00
  -10   -1   13      2.21      0.00
   -9   -1   13      0.65      0.00
   -8   -1   13     -1.01      0.00
   -7   -1   13     -1.54      0.00
   -6   -1   13      1.16      0.00
   -5   -1   13      2.98      0.00
   -4   -1   13     -2.29      0.00
   -3   -1   13     -6.66      0.00
   -2   -1   13     11.20      0.00
   -1   -1   13     -2.63      0.00
    0   -1   13     -8.73      0.00
    1   -1   13     10.09      0.00
    2   -1   13     -3.21      0.00
    3   -1   13     -1.93      0.00
    4   -1   13      2.53      0.00
    5   -1   13     -1.82      0.00
    6   -1   13      1.38      0.00
    7   -1   13     -1.38      0.00
  -12    0   13     -0.48      0.00
  -11    0   13      1.78      0.00
  -10    0   13     -0.53      0.00
   -9    0   13     -1.15      0.00
   -8    0   13     -0.66      0.00
   -7    0   13      2.58      0.00
   -6    0   13      0.06      0.00
   -5    0   13     -2.63      0.00
   -4    0   13     -3.18      0.00
   -3    0   13     12.14      0.00
   -2    0   13    -10.07      0.00
   -1    0   13     -1.66      0.00
    0    0   13      8.68      0.00
    1    0   13     -5.15      0.00
    2    0   13     -1.87      0.00
    3    0   13      4.11      0.00
    4    0   13     -2.30      0.00
    5    0   13      0.58      0.00
    6    0   13     -0.01      0.00
    7    0   13      0.42      0.00
  -12    1   13      0.36      0.00
  -11    1   13     -0.68      0.00
  -10    1   13     -0.38      0.00
   -9    1   13      0.18      0.00
   -8    1   13      1.89      0.00
   -7    1   13     -1.35      0.00
   -6    1   13     -2.10      0.00
   -5    1   13      0.77      0.00
   -4    1   13      7.93      0.00
   -3    1   13    -12.52      0.00
   -2    1   13      4.91      0.00
   -1    1   13      4.80      0.00
    0    1   13     -5.37      0.00
    1    1   13     -1.22      0.00
    2    1   13      6.06      0.00
    3    1   13     -4.83      0.00
    4    1   13      1.52      0.00
    5    1   13      0.80      0.00
    6    1   13     -1.67      0.00
  -13    2   13     -0.27      0.00
  -12    2   13      0.12      0.00
  -11    2   13     -0.24      0.00
  -10    2   13      0.21      0.00
   -9    2   13      1.02      0.00
   -8    2   13     -1.50      0.00
   -7    2   13     -1.30      0.00
   -6    2   13      3.30      0.00
   -5    2   13      1.72      0.00
   -4    2   13     -9.35      0.00
   -3    2   13      8.07      0.00
   -2    2   13      1.18      0.00
   -1    2   13     -5.74      0.00
    0    2   13      1.26      0.00
    1    2   13      5.33      0.00
    2    2   13     -6.67      0.00
    3    2   13      3.51      0.00
    4    2   13     -0.52      0.00
    5    2   13     -1.65      0.00
    6    2   13      2.30      0.00
  -13    3   13      0.27      0.00
  -12    3   13     -0.58      0.00
  -11    3   13      0.56      0.00
  -10    3   13      0.33      0.00
   -9    3   13     -1.32      0.00
   -8    3   13      0.02      0.00
   -7    3   13      3.17      0.00
   -6    3   13     -2.71      0.00
   -5    3   13     -3.26      0.00
   -4    3   13      6.82      0.00
   -3    3   13     -1.79      0.00
   -2    3   13     -4.99      0.00
   -1    3   13      4.42      0.00
    0    3   13      1.71      0.00
    1    3   13     -5.46      0.00
    2    3   13      3.83      0.00
    3    3   13     -1.01      0.00
    4    3   13     -0.63      0.00
    5    3   13      1.78      0.00
  -13    4   13     -0.39      0.00
  -12    4   13      0.76      0.00
  -11    4   13     -0.45      0.00
  -10    4   13     -0.51      0.00
   -9    4   13      0.63      0.00
   -8    4   13      1.36      0.00
   -7    4   13     -3.14      0.00
   -6    4   13      0.79      0.00
   -5    4   13      3.38      0.00
   -4    4   13     -2.71      0.00
   -3    4   13     -2.65      0.00
   -2    4   13      5.42      0.00
   -1    4   13     -2.14      0.00
    0    4   13     -2.35      0.00
    1    4   13      2.52      0.00
    2    4   13      0.05      0.00
    3    4   13     -1.37      0.00
    4    4   13      1.55      0.00
  -13    5   13      0.35      0.00
  -12    5   13     -0.43      0.00
  -11    5   13      0.02      0.00
  -10    5   13      0.39      0.00
   -9    5   13      0.46      0.00
   -8    5   13     -2.24      0.00
   -7    5   13      2.10      0.00
   -6    5   13      0.86      0.00
   -5    5   13     -2.46      0.00
   -4    5   13     -0.17      0.00
   -3    5   13      3.63      0.00
   -2    5   13     -3.60      0.00
   -1    5   13      0.51      0.00
    0    5   13      1.01      0.00
    1    5   13      0.81      0.00
    2    5   13     -2.56      0.00
    3    5   13      2.43      0.00
    4    5   13     -1.42      0.00
  -12    6   13     -0.09      0.00
  -11    6   13      0.46      0.00
  -10    6   13     -0.21      0.00
   -9    6   13     -1.26      0.00
   -8    6   13      2.29      0.00
   -7    6   13     -1.02      0.00
   -6    6   13     -1.16      0.00
   -5    6   13      1.11      0.00
   -4    6   13      0.98      0.00
   -3    6   13     -2.20      0.00
   -2    6   13      1.38      0.00
   -1    6   13      0.01      0.00
    0    6   13      0.50      0.00
    1    6   13     -2.25      0.00
    2    6   13      2.82      0.00
    3    6   13     -1.87      0.00
  -12    7   13      0.21      0.00
  -11    7   13     -0.47      0.00
  -10    7   13     -0.15      0.00
   -9    7   13      1.27      0.00
   -8    7   13     -1.18      0.00
   -7    7   13      0.02      0.00
   -6    7   13      0.68      0.00
   -5    7   13     -0.15      0.00
   -4    7   13     -0.53      0.00
   -3    7   13      0.45      0.00
   -2    7   13     -0.12      0.00
   -1    7   13      0.17      0.00
    0    7   13     -0.89      0.00
    1    7   13      1.63      0.00
    2    7   13     -1.55      0.00
    3    7   13      0.58      0.00
  -12    8   13     -0.08      0.00
  -11    8   13      0.12      0.00
  -10    8   13      0.50      0.00
   -9    8   13     -0.50      0.00
   -8    8   13     -0.34      0.00
   -7    8   13      0.66      0.00
   -6    8   13     -0.42      0.00
   -5    8   13      0.07      0.00
   -4    8   13     -0.18      0.00
   -3    8   13      0.34      0.00
   -2    8   13      0.19      0.00
   -1    8   13     -0.58      0.00
    0    8   13      0.46      0.00
    1    8   13     -0.41      0.00
    2    8   13      0.20      0.00
  -11    9   13      0.06      0.00
  -10    9   13     -0.34      0.00
   -9    9   13     -0.38      0.00
   -8    9   13      0.86      0.00
   -7    9   13     -0.62      0.00
   -6    9   13      0.53      0.00
   -5    9   13     -0.46      0.00
   -4    9   13      0.55      0.00
   -3    9   13     -0.11      0.00
   -2    9   13     -0.87      0.00
   -1    9   13      0.72      0.00
    0    9   13      0.03      0.00
  -10   10   13     -0.13      0.00
   -9   10   13      0.58      0.00
   -8   10   13     -0.25      0.00
   -7   10   13      0.15      0.00
   -6   10   13     -0.50      0.00
   -5   10   13      0.56      0.00
   -4   10   13     -0.41      0.00
   -3   10   13     -0.44      0.00
   -2   10   13      1.04      0.00
   -1   10   13     -0.31      0.00
  -10   11   13      0.29      0.00
   -7   11   13      0.23      0.00
   -6   11   13      0.15      0.00
   -5   11   13     -0.25      0.00
   -7   12   13     -0.38      0.00
   -6   12   13      0.15      0.00
    0  -16   14      0.20      0.00
    1  -16   14     -0.08      0.00
    2  -16   14      0.16      0.00
    3  -16   14     -0.46      0.00
    5  -16   14      0.86      0.00
   -2  -15   14     -0.01      0.00
   -1  -15   14      0.22      0.00
    0  -15   14     -0.25      0.00
    1  -15   14      0.05      0.00
    2  -15   14     -0.35      0.00
    3  -15   14      0.81      0.00
    4  -15   14     -0.01      0.00
    5  -15   14     -0.77      0.00
    6  -15   14      0.42      0.00
   -3  -14   14      0.04      0.00
   -2  -14   14     -0.27      0.00
   -1  -14   14      0.50      0.00
    0  -14   14     -0.70      0.00
    1  -14   14      0.63      0.00
    2  -14   14      0.40      0.00
    3  -14   14     -1.10      0.00
    4  -14   14      0.49      0.00
    5  -14   14     -0.22      0.00
    6  -14   14      0.57      0.00
    7  -14   14     -0.53      0.00
   -4  -13   14     -0.09      0.00
   -3  -13   14     -0.04      0.00
   -2  -13   14      0.88      0.00
   -1  -13   14     -1.83      0.00
    0  -13   14      2.07      0.00
    1  -13   14     -1.13      0.00
    2  -13   14     -0.48      0.00
    3  -13   14      1.13      0.00
    4  -13   14     -0.85      0.00
    5  -13   14      0.88      0.00
    6  -13   14     -1.06      0.00
    7  -13   14      0.57      0.00
    8  -13   14      0.09      0.00
   -5  -12   14      0.31      0.00
   -4  -12   14      0.57      0.00
   -3  -12   14     -0.41      0.00
   -2  -12   14     -1.17      0.00
   -1  -12   14      2.52      0.00
    0  -12   14     -2.01      0.00
    1  -12   14      0.42      0.00
    2  -12   14      0.51      0.00
    3  -12   14     -0.53      0.00
    4  -12   14      0.19      0.00
    5  -12   14     -0.13      0.00
    6  -12   14      0.19      0.00
    7  -12   14      0.05      0.00
    8  -12   14      0.08      0.00
   -6  -11   14      1.31      0.00
   -5  -11   14     -0.13      0.00
   -4  -11   14     -1.55      0.00
   -3  -11   14      1.08      0.00
   -2  -11   14      0.95      0.00
   -1  -11   14     -1.48      0.00
    0  -11   14     -0.27      0.00
    1  -11   14      1.08      0.00
    2  -11   14     -0.28      0.00
    3  -11   14     -0.49      0.00
    4  -11   14      1.17      0.00
    5  -11   14     -1.43      0.00
    6  -11   14      1.30      0.00
    7  -11   14     -0.71      0.00
    8  -11   14     -0.30      0.00
   -7  -10   14      1.69      0.00
   -6  -10   14     -1.96      0.00
   -5  -10   14     -0.64      0.00
   -4  -10   14      2.26      0.00
   -3  -10   14     -0.87      0.00
   -2  -10   14     -0.80      0.00
   -1  -10   14     -0.69      0.00
    0  -10   14      2.95      0.00
    1  -10   14     -1.95      0.00
    2  -10   14      0.02      0.00
    3  -10   14      1.07      0.00
    4  -10   14     -2.01      0.00
    5  -10   14      2.48      0.00
    6  -10   14     -2.15      0.00
    7  -10   14      0.79      0.00
    8  -10   14      0.29      0.00
   -7   -9   14     -3.09      0.00
   -6   -9   14      1.51      0.00
   -5   -9   14      1.86      0.00
   -4   -9   14     -1.77      0.00
   -3   -9   14     -0.83      0.00
   -2   -9   14      1.11      0.00
   -1   -9   14      2.21      0.00
    0   -9   14     -3.57      0.00
    1   -9   14      1.50      0.00
    2   -9   14     -0.12      0.00
    3   -9   14     -0.57      0.00
    4   -9   14      1.60      0.00
    5   -9   14     -2.40      0.00
    6   -9   14      1.78      0.00
    7   -9   14     -0.30      0.00
    8   -9   14     -0.24      0.00
   -8   -8   14     -2.75      0.00
   -7   -8   14      3.46      0.00
   -6   -8   14      0.67      0.00
   -5   -8   14     -3.04      0.00
   -4   -8   14      0.26      0.00
   -3   -8   14      2.83      0.00
   -2   -8   14     -1.30      0.00
   -1   -8   14     -2.11      0.00
    0   -8   14      1.78      0.00
    1   -8   14     -0.17      0.00
    2   -8   14      0.41      0.00
    3   -8   14     -0.63      0.00
    4   -8   14     -0.33      0.00
    5   -8   14      1.14      0.00
    6   -8   14     -0.19      0.00
    7   -8   14     -0.69      0.00
    8   -8   14      0.64      0.00
   -9   -7   14     -1.27      0.00
   -8   -7   14      4.14      0.00
   -7   -7   14     -1.33      0.00
   -6   -7   14     -4.09      0.00
   -5   -7   14      3.78      0.00
   -4   -7   14      1.07      0.00
   -3   -7   14     -3.23      0.00
   -2   -7   14      0.64      0.00
   -1   -7   14      0.86      0.00
    0   -7   14      0.91      0.00
    1   -7   14     -1.32      0.00
    2   -7   14     -0.45      0.00
    3   -7   14      1.32      0.00
    4   -7   14     -0.54      0.00
    5   -7   14      0.61      0.00
    6   -7   14     -1.82      0.00
    7   -7   14      1.87      0.00
    8   -7   14     -1.33      0.00
   -9   -6   14      3.36      0.00
   -8   -6   14     -3.34      0.00
   -7   -6   14     -3.01      0.00
   -6   -6   14      7.08      0.00
   -5   -6   14     -3.74      0.00
   -4   -6   14     -1.30      0.00
   -3   -6   14      1.53      0.00
   -2   -6   14      0.55      0.00
   -1   -6   14      0.67      0.00
    0   -6   14     -2.95      0.00
    1   -6   14      1.97      0.00
    2   -6   14      0.43      0.00
    3   -6   14     -0.67      0.00
    4   -6   14      0.15      0.00
    5   -6   14     -1.48      0.00
    6   -6   14      2.58      0.00
    7   -6   14     -2.15      0.00
    8   -6   14      1.33      0.00
  -10   -5   14      1.98      0.00
   -9   -5   14     -4.51      0.00
   -8   -5   14      0.22      0.00
   -7   -5   14      6.82      0.00
   -6   -5   14     -7.45      0.00
   -5   -5   14      2.30      0.00
   -4   -5   14      0.77      0.00
   -3   -5   14      0.86      0.00
   -2   -5   14     -1.21      0.00
   -1   -5   14     -1.80      0.00
    0   -5   14      2.97      0.00
    1   -5   14     -0.54      0.00
    2   -5   14     -0.83      0.00
    3   -5   14     -0.79      0.00
    4   -5   14      0.97      0.00
    5   -5   14      0.79      0.00
    6   -5   14     -1.34      0.00
    7   -5   14      1.02      0.00
    8   -5   14     -0.30      0.00
  -10   -4   14     -3.75      0.00
   -9   -4   14      3.38      0.00
   -8   -4   14      3.20      0.00
   -7   -4   14     -7.28      0.00
   -6   -4   14      4.20      0.00
   -5   -4   14      0.50      0.00
   -4   -4   14     -0.33      0.00
   -3   -4   14     -1.99      0.00
   -2   -4   14      0.62      0.00
   -1   -4   14      1.68      0.00
    0   -4   14     -0.06      0.00
    1   -4   14     -2.84      0.00
    2   -4   14      1.38      0.00
    3   -4   14      1.93      0.00
    4   -4   14     -1.80      0.00
    5   -4   14      0.65      0.00
    6   -4   14     -0.47      0.00
    7   -4   14      0.42      0.00
    8   -4   14     -0.70      0.00
  -11   -3   14     -1.41      0.00
  -10   -3   14      3.81      0.00
   -9   -3   14     -0.51      0.00
   -8   -3   14     -4.84      0.00
   -7   -3   14      4.20      0.00
   -6   -3   14      0.85      0.00
   -5   -3   14     -2.98      0.00
   -4   -3   14      0.33      0.00
   -3   -3   14      0.84      0.00
   -2   -3   14      1.01      0.00
   -1   -3   14     -0.02      0.00
    0   -3   14     -4.44      0.00
    1   -3   14      5.66      0.00
    2   -3   14     -1.05      0.00
    3   -3   14     -2.54      0.00
    4   -3   14      2.08      0.00
    5   -3   14     -1.42      0.00
    6   -3   14      1.15      0.00
    7   -3   14     -0.99      0.00
  -11   -2   14      2.12      0.00
  -10   -2   14     -2.23      0.00
   -9   -2   14     -2.23      0.00
   -8   -2   14      4.08      0.00
   -7   -2   14      0.11      0.00
   -6   -2   14     -4.28      0.00
   -5   -2   14      3.27      0.00
   -4   -2   14     -0.74      0.00
   -3   -2   14      2.02      0.00
   -2   -2   14     -2.69      0.00
   -1   -2   14     -2.06      0.00
    0   -2   14      6.93      0.00
    1   -2   14     -5.04      0.00
    2   -2   14     -0.84      0.00
    3   -2   14      3.03      0.00
    4   -2   14     -1.73      0.00
    5   -2   14      0.71      0.00
    6   -2   14     -0.42      0.00
  -12   -1   14      0.44      0.00
  -11   -1   14     -2.06      0.00
  -10   -1   14      0.28      0.00
   -9   -1   14      3.12      0.00
   -8   -1   14     -1.69      0.00
   -7   -1   14     -2.97      0.00
   -6   -1   14      4.21      0.00
   -5   -1   14     -1.69      0.00
   -4   -1   14      1.77      0.00
   -3   -1   14     -4.79      0.00
   -2   -1   14      3.09      0.00
   -1   -1   14      3.11      0.00
    0   -1   14     -5.20      0.00
    1   -1   14      0.78      0.00
    2   -1   14      3.71      0.00
    3   -1   14     -3.23      0.00
    4   -1   14      0.44      0.00
    5   -1   14      1.14      0.00
    6   -1   14     -0.99      0.00
    7   -1   14     -0.06      0.00
  -12    0   14     -0.73      0.00
  -11    0   14      1.36      0.00
  -10    0   14      0.76      0.00
   -9    0   14     -2.04      0.00
   -8    0   14     -0.55      0.00
   -7    0   14      2.95      0.00
   -6    0   14     -1.65      0.00
   -5    0   14      0.34      0.00
   -4    0   14     -3.37      0.00
   -3    0   14      5.67      0.00
   -2    0   14     -1.50      0.00
   -1    0   14     -2.94      0.00
    0    0   14      0.88      0.00
    1    0   14      4.22      0.00
    2    0   14     -5.77      0.00
    3    0   14      2.54      0.00
    4    0   14      1.18      0.00
    5    0   14     -2.63      0.00
    6    0   14      2.09      0.00
  -12    1   14      0.65      0.00
  -11    1   14     -0.56      0.00
  -10    1   14     -0.67      0.00
   -9    1   14      0.45      0.00
   -8    1   14      1.05      0.00
   -7    1   14     -0.71      0.00
   -6    1   14     -0.99      0.00
   -5    1   14     -0.45      0.00
   -4    1   14      4.57      0.00
   -3    1   14     -4.05      0.00
   -2    1   14     -1.20      0.00
   -1    1   14      2.12      0.00
    0    1   14      2.78      0.00
    1    1   14     -6.63      0.00
    2    1   14      5.24      0.00
    3    1   14     -0.86      0.00
    4    1   14     -1.91      0.00
    5    1   14      2.57      0.00
  -12    2   14     -0.29      0.00
  -11    2   14      0.01      0.00
  -10    2   14      0.24      0.00
   -9    2   14      0.21      0.00
   -8    2   14     -0.09      0.00
   -7    2   14     -1.48      0.00
   -6    2   14      1.80      0.00
   -5    2   14      1.56      0.00
   -4    2   14     -4.12      0.00
   -3    2   14      0.74      0.00
   -2    2   14      3.34      0.00
   -1    2   14     -1.09      0.00
    0    2   14     -4.01      0.00
    1    2   14      5.29      0.00
    2    2   14     -2.06      0.00
    3    2   14     -1.13      0.00
    4    2   14      1.70      0.00
    5    2   14     -1.46      0.00
  -12    3   14     -0.11      0.00
  -11    3   14      0.28      0.00
  -10    3   14     -0.18      0.00
   -9    3   14      0.15      0.00
   -8    3   14     -0.99      0.00
   -7    3   14      1.98      0.00
   -6    3   14     -0.53      0.00
   -5    3   14     -2.53      0.00
   -4    3   14      1.90      0.00
   -3    3   14      2.59      0.00
   -2    3   14     -4.05      0.00
   -1    3   14      0.28      0.00
    0    3   14      3.03      0.00
    1    3   14     -1.71      0.00
    2    3   14     -1.59      0.00
    3    3   14      2.42      0.00
    4    3   14     -1.28      0.00
    5    3   14      0.49      0.00
  -12    4   14      0.13      0.00
  -11    4   14     -0.21      0.00
  -10    4   14      0.32      0.00
   -9    4   14     -0.81      0.00
   -8    4   14      1.63      0.00
   -7    4   14     -1.21      0.00
   -6    4   14     -1.32      0.00
   -5    4   14      2.44      0.00
   -4    4   14      0.71      0.00
   -3    4   14     -4.24      0.00
   -2    4   14      3.49      0.00
   -1    4   14     -0.05      0.00
    0    4   14     -0.98      0.00
    1    4   14     -1.50      0.00
    2    4   14      3.29      0.00
    3    4   14     -2.30      0.00
    4    4   14      0.71      0.00
  -12    5   14      0.21      0.00
  -11    5   14     -0.16      0.00
  -10    5   14     -0.29      0.00
   -9    5   14      1.28      0.00
   -8    5   14     -1.78      0.00
   -7    5   14      0.22      0.00
   -6    5   14      2.00      0.00
   -5    5   14     -1.14      0.00
   -4    5   14     -2.17      0.00
   -3    5   14      3.65      0.00
   -2    5   14     -2.10      0.00
   -1    5   14      0.10      0.00
    0    5   14     -0.64      0.00
    1    5   14      2.60      0.00
    2    5   14     -2.65      0.00
    3    5   14      1.12      0.00
  -11    6   14      0.35      0.00
  -10    6   14      0.30      0.00
   -9    6   14     -1.26      0.00
   -8    6   14      0.98      0.00
   -7    6   14      0.69      0.00
   -6    6   14     -1.30      0.00
   -5    6   14     -0.47      0.00
   -4    6   14      2.15      0.00
   -3    6   14     -1.86      0.00
   -2    6   14      0.58      0.00
   -1    6   14      0.03      0.00
    0    6   14      0.89      0.00
    1    6   14     -1.67      0.00
    2    6   14      1.05      0.00
  -11    7   14     -0.17      0.00
  -10    7   14     -0.49      0.00
   -9    7   14      0.62      0.00
   -8    7   14      0.52      0.00
   -7    7   14     -1.27      0.00
   -6    7   14      0.40      0.00
   -5    7   14      1.08      0.00
   -4    7   14     -1.34      0.00
   -3    7   14      0.53      0.00
   -2    7   14      0.09      0.00
   -1    7   14     -0.12      0.00
    0    7   14     -0.18      0.00
    1    7   14      0.20      0.00
  -11    8   14      0.00      0.00
  -10    8   14      0.47      0.00
   -9    8   14      0.22      0.00
   -8    8   14     -1.23      0.00
   -7    8   14      1.03      0.00
   -6    8   14     -0.18      0.00
   -5    8   14     -0.55      0.00
   -4    8   14      0.53      0.00
   -3    8   14     -0.21      0.00
   -2    8   14      0.21      0.00
   -1    8   14      0.03      0.00
    0    8   14     -0.45      0.00
  -11    9   14      0.00      0.00
   -9    9   14     -0.51      0.00
   -8    9   14      0.49      0.00
   -7    9   14     -0.22      0.00
   -6    9   14      0.29      0.00
   -5    9   14     -0.02      0.00
   -4    9   14     -0.14      0.00
   -3    9   14      0.35      0.00
   -8   10   14      0.48      0.00
   -7   10   14     -0.29      0.00
   -6   10   14     -0.12      0.00
   -5   10   14     -0.09      0.00
   -4   10   14      0.19      0.00
   -6   11   14     -0.21      0.00
   -5   11   14      0.39      0.00
   -1  -15   15     -0.28      0.00
    0  -15   15     -0.25      0.00
    1  -15   15      0.33      0.00
    2  -15   15     -0.58      0.00
    3  -15   15      0.70      0.00
    4  -15   15      0.09      0.00
    5  -15   15     -0.29      0.00
   -2  -14   15     -1.10      0.00
   -1  -14   15      0.88      0.00
    0  -14   15     -0.36      0.00
    1  -14   15     -0.08      0.00
    2  -14   15      0.81      0.00
    3  -14   15     -0.73      0.00
    4  -14   15      0.03      0.00
    5  -14   15     -0.22      0.00
    6  -14   15      0.65      0.00
   -3  -13   15     -0.61      0.00
   -2  -13   15      1.21      0.00
   -1  -13   15     -1.14      0.00
    0  -13   15      0.50      0.00
    1  -13   15      0.40      0.00
    2  -13   15     -0.74      0.00
    3  -13   15      0.08      0.00
    4  -13   15      0.42      0.00
    5  -13   15     -0.08      0.00
    6  -13   15     -0.36      0.00
   -4  -12   15      0.30      0.00
   -3  -12   15      0.01      0.00
   -2  -12   15     -0.55      0.00
   -1  -12   15      0.33      0.00
    0  -12   15      0.86      0.00
    1  -12   15     -1.19      0.00
    2  -12   15     -0.02      0.00
    3  -12   15      1.17      0.00
    4  -12   15     -1.52      0.00
    5  -12   15      1.13      0.00
    6  -12   15     -0.54      0.00
    7  -12   15      0.30      0.00
   -5  -11   15      0.42      0.00
   -4  -11   15     -1.06      0.00
   -3  -11   15      0.63      0.00
   -2  -11   15     -0.11      0.00
   -1  -11   15      1.28      0.00
    0  -11   15     -2.78      0.00
    1  -11   15      1.36      0.00
    2  -11   15      1.08      0.00
    3  -11   15     -2.10      0.00
    4  -11   15      2.32      0.00
    5  -11   15     -1.77      0.00
    6  -11   15      1.00      0.00
    7  -11   15     -0.34      0.00
   -6  -10   15     -0.22      0.00
   -5  -10   15     -1.43      0.00
   -4  -10   15      1.41      0.00
   -3  -10   15      0.06      0.00
   -2  -10   15     -0.24      0.00
   -1  -10   15     -2.30      0.00
    0  -10   15      3.22      0.00
    1  -10   15     -0.53      0.00
    2  -10   15     -1.37      0.00
    3  -10   15      1.77      0.00
    4  -10   15     -1.81      0.00
    5  -10   15      1.27      0.00
    6  -10   15     -0.54      0.00
    7  -10   15     -0.13      0.00
    8  -10   15      0.21      0.00
   -7   -9   15     -1.35      0.00
   -6   -9   15     -1.08      0.00
   -5   -9   15      2.49      0.00
   -4   -9   15     -0.34      0.00
   -3   -9   15     -2.33      0.00
   -2   -9   15      1.38      0.00
   -1   -9   15      1.91      0.00
    0   -9   15     -1.73      0.00
    1   -9   15     -0.46      0.00
    2   -9   15      0.66      0.00
    3   -9   15     -0.24      0.00
    4   -9   15      0.04      0.00
    5   -9   15      0.15      0.00
    6   -9   15     -0.61      0.00
    7   -9   15      0.77      0.00
    8   -9   15     -0.26      0.00
   -8   -8   15     -1.95      0.00
   -7   -8   15      0.09      0.00
   -6   -8   15      3.57      0.00
   -5   -8   15     -2.81      0.00
   -4   -8   15     -1.82      0.00
   -3   -8   15      4.34      0.00
   -2   -8   15     -1.76      0.00
   -1   -8   15     -1.01      0.00
    0   -8   15     -0.06      0.00
    1   -8   15      1.00      0.00
    2   -8   15      0.07      0.00
    3   -8   15     -1.22      0.00
    4   -8   15      1.59      0.00
    5   -8   15     -1.66      0.00
    6   -8   15      1.98      0.00
    7   -8   15     -1.40      0.00
    8   -8   15      0.58      0.00
   -8   -7   15      1.37      0.00
   -7   -7   15      3.29      0.00
   -6   -7   15     -5.90      0.00
   -5   -7   15      1.85      0.00
   -4   -7   15      3.68      0.00
   -3   -7   15     -4.06      0.00
   -2   -7   15      0.32      0.00
   -1   -7   15      0.89      0.00
    0   -7   15      0.86      0.00
    1   -7   15     -1.25      0.00
    2   -7   15     -0.11      0.00
    3   -7   15      1.27      0.00
    4   -7   15     -1.60      0.00
    5   -7   15      2.25      0.00
    6   -7   15     -2.53      0.00
    7   -7   15      1.52      0.00
    8   -7   15     -0.75      0.00
   -9   -6   15      2.34      0.00
   -8   -6   15      1.19      0.00
   -7   -6   15     -6.69      0.00
   -6   -6   15      5.82      0.00
   -5   -6   15      0.63      0.00
   -4   -6   15     -4.31      0.00
   -3   -6   15      1.46      0.00
   -2   -6   15      2.22      0.00
   -1   -6   15     -1.53      0.00
    0   -6   15     -0.80      0.00
    1   -6   15      1.19      0.00
    2   -6   15     -0.31      0.00
    3   -6   15      0.14      0.00
    4   -6   15      0.29      0.00
    5   -6   15     -1.55      0.00
    6   -6   15      1.49      0.00
    7   -6   15     -0.65      0.00
  -10   -5   15      2.26      0.00
   -9   -5   15     -1.48      0.00
   -8   -5   15     -4.26      0.00
   -7   -5   15      7.13      0.00
   -6   -5   15     -2.20      0.00
   -5   -5   15     -4.01      0.00
   -4   -5   15      3.53      0.00
   -3   -5   15      1.86      0.00
   -2   -5   15     -4.22      0.00
   -1   -5   15      2.13      0.00
    0   -5   15      0.16      0.00
    1   -5   15     -0.50      0.00
    2   -5   15      0.84      0.00
    3   -5   15     -1.75      0.00
    4   -5   15      0.80      0.00
    5   -5   15      0.27      0.00
    6   -5   15      0.23      0.00
    7   -5   15     -0.49      0.00
  -10   -4   15     -2.35      0.00
   -9   -4   15     -0.81      0.00
   -8   -4   15      5.67      0.00
   -7   -4   15     -3.74      0.00
   -6   -4   15     -3.35      0.00
   -5   -4   15      6.31      0.00
   -4   -4   15     -1.54      0.00
   -3   -4   15     -4.03      0.00
   -2   -4   15      4.47      0.00
   -1   -4   15     -2.22      0.00
    0   -4   15      0.94      0.00
    1   -4   15     -0.38      0.00
    2   -4   15     -1.53      0.00
    3   -4   15      2.45      0.00
    4   -4   15     -0.91      0.00
    5   -4   15      0.48      0.00
    6   -4   15     -0.90      0.00
    7   -4   15      0.77      0.00
  -10   -3   15      1.13      0.00
   -9   -3   15      3.16      0.00
   -8   -3   15     -4.50      0.00
   -7   -3   15     -1.43      0.00
   -6   -3   15      7.34      0.00
   -5   -3   15     -5.66      0.00
   -4   -3   15     -0.87      0.00
   -3   -3   15      3.91      0.00
   -2   -3   15     -2.62      0.00
   -1   -3   15      1.44      0.00
    0   -3   15     -1.41      0.00
    1   -3   15      0.20      0.00
    2   -3   15      2.23      0.00
    3   -3   15     -2.00      0.00
    4   -3   15      0.20      0.00
    5   -3   15      0.06      0.00
    6   -3   15      0.06      0.00
    7   -3   15     -0.32      0.00
  -11   -2   15      1.30      0.00
  -10   -2   15      0.60      0.00
   -9   -2   15     -4.03      0.00
   -8   -2   15      1.59      0.00
   -7   -2   15      5.16      0.00
   -6   -2   15     -7.34      0.00
   -5   -2   15      2.41      0.00
   -4   -2   15      2.39      0.00
   -3   -2   15     -1.73      0.00
   -2   -2   15     -0.39      0.00
   -1   -2   15      0.35      0.00
    0   -2   15     -0.09      0.00
    1   -2   15      1.60      0.00
    2   -2   15     -2.59      0.00
    3   -2   15      0.73      0.00
    4   -2   15      1.28      0.00
    5   -2   15     -1.77      0.00
    6   -2   15      1.32      0.00
  -11   -1   15     -0.92      0.00
  -10   -1   15     -1.68      0.00
   -9   -1   15      3.00      0.00
   -8   -1   15      1.12      0.00
   -7   -1   15     -5.51      0.00
   -6   -1   15      3.96      0.00
   -5   -1   15      1.08      0.00
   -4   -1   15     -2.21      0.00
   -3   -1   15     -0.93      0.00
   -2   -1   15      2.56      0.00
   -1   -1   15     -2.25      0.00
    0   -1   15      2.94      0.00
    1   -1   15     -3.82      0.00
    2   -1   15      2.42      0.00
    3   -1   15      0.71      0.00
    4   -1   15     -2.84      0.00
    5   -1   15      3.18      0.00
    6   -1   15     -2.01      0.00
  -11    0   15      0.33      0.00
  -10    0   15      1.65      0.00
   -9    0   15     -1.18      0.00
   -8    0   15     -2.05      0.00
   -7    0   15      3.10      0.00
   -6    0   15      0.00      0.00
   -5    0   15     -2.65      0.00
   -4    0   15      0.62      0.00
   -3    0   15      2.41      0.00
   -2    0   15     -2.59      0.00
   -1    0   15      3.00      0.00
    0    0   15     -4.70      0.00
    1    0   15      4.39      0.00
    2    0   15     -1.44      0.00
    3    0   15     -1.72      0.00
    4    0   15      3.02      0.00
    5    0   15     -2.66      0.00
  -11    1   15      0.29      0.00
  -10    1   15     -1.12      0.00
   -9    1   15      0.06      0.00
   -8    1   15      1.35      0.00
   -7    1   15     -0.39      0.00
   -6    1   15     -2.07      0.00
   -5    1   15      1.92      0.00
   -4    1   15      1.05      0.00
   -3    1   15     -1.96      0.00
   -2    1   15      1.03      0.00
   -1    1   15     -2.38      0.00
    0    1   15      3.94      0.00
    1    1   15     -2.45      0.00
    2    1   15     -0.53      0.00
    3    1   15      2.13      0.00
    4    1   15     -1.64      0.00
  -11    2   15     -0.74      0.00
  -10    2   15      0.84      0.00
   -9    2   15      0.00      0.00
   -8    2   15     -0.35      0.00
   -7    2   15     -0.80      0.00
   -6    2   15      1.66      0.00
   -5    2   15     -0.12      0.00
   -4    2   15     -1.26      0.00
   -3    2   15     -0.15      0.00
   -2    2   15      0.86      0.00
   -1    2   15      1.02      0.00
    0    2   15     -1.55      0.00
    1    2   15     -0.61      0.00
    2    2   15      2.52      0.00
    3    2   15     -2.00      0.00
    4    2   15      0.22      0.00
  -11    3   15      0.80      0.00
  -10    3   15     -0.78      0.00
   -9    3   15      0.32      0.00
   -8    3   15     -0.25      0.00
   -7    3   15      0.65      0.00
   -6    3   15     -0.02      0.00
   -5    3   15     -1.02      0.00
   -4    3   15     -0.26      0.00
   -3    3   15      2.53      0.00
   -2    3   15     -2.16      0.00
   -1    3   15      0.39      0.00
    0    3   15     -0.69      0.00
    1    3   15      2.56      0.00
    2    3   15     -2.92      0.00
    3    3   15      1.15      0.00
  -11    4   15     -0.45      0.00
  -10    4   15      0.55      0.00
   -9    4   15     -0.52      0.00
   -8    4   15      0.61      0.00
   -7    4   15     -0.12      0.00
   -6    4   15     -1.10      0.00
   -5    4   15      0.57      0.00
   -4    4   15      2.04      0.00
   -3    4   15     -3.32      0.00
   -2    4   15      2.19      0.00
   -1    4   15     -1.02      0.00
    0    4   15      1.58      0.00
    1    4   15     -2.49      0.00
    2    4   15      1.58      0.00
    3    4   15      0.07      0.00
  -11    5   15      0.10      0.00
  -10    5   15     -0.29      0.00
   -9    5   15      0.54      0.00
   -8    5   15     -0.47      0.00
   -7    5   15     -0.49      0.00
   -6    5   15      0.88      0.00
   -5    5   15      0.90      0.00
   -4    5   15     -2.58      0.00
   -3    5   15      2.15      0.00
   -2    5   15     -0.93      0.00
   -1    5   15      0.42      0.00
    0    5   15     -1.02      0.00
    1    5   15      1.15      0.00
    2    5   15      0.00      0.00
  -11    6   15     -0.07      0.00
  -10    6   15      0.33      0.00
   -9    6   15     -0.33      0.00
   -8    6   15     -0.42      0.00
   -7    6   15      1.03      0.00
   -6    6   15      0.02      0.00
   -5    6   15     -1.84      0.00
   -4    6   15      1.91      0.00
   -3    6   15     -0.58      0.00
   -2    6   15     -0.41      0.00
   -1    6   15      0.57      0.00
    0    6   15     -0.11      0.00
    1    6   15      0.17      0.00
  -11    7   15      0.16      0.00
  -10    7   15     -0.47      0.00
   -9    7   15     -0.07      0.00
   -8    7   15      1.08      0.00
   -7    7   15     -0.90      0.00
   -6    7   15     -0.46      0.00
   -5    7   15      1.42      0.00
   -4    7   15     -0.93      0.00
   -3    7   15     -0.10      0.00
   -2    7   15      0.71      0.00
   -1    7   15     -0.86      0.00
   -9    8   15      0.27      0.00
   -8    8   15     -0.54      0.00
   -7    8   15      0.08      0.00
   -6    8   15      0.25      0.00
   -5    8   15     -0.46      0.00
   -4    8   15      0.22      0.00
   -3    8   15      0.19      0.00
   -2    8   15     -0.35      0.00
   -7    9   15      0.48      0.00
   -6    9   15     -0.10      0.00
   -5    9   15      0.18      0.00
   -4    9   15      0.04      0.00
   -3    9   15     -0.23      0.00
   -1  -14   16      0.01      0.00
    0  -14   16      0.17      0.00
    1  -14   16     -0.02      0.00
    2  -14   16      0.12      0.00
    3  -14   16      0.28      0.00
    4  -14   16     -0.57      0.00
   -3  -13   16     -0.20      0.00
   -2  -13   16     -0.12      0.00
   -1  -13   16      0.41      0.00
    0  -13   16     -0.35      0.00
    1  -13   16      0.07      0.00
    2  -13   16      0.58      0.00
    3  -13   16     -1.18      0.00
    4  -13   16      1.05      0.00
    5  -13   16     -0.54      0.00
   -4  -12   16      0.18      0.00
   -3  -12   16     -0.60      0.00
   -2  -12   16      0.92      0.00
   -1  -12   16     -1.17      0.00
    0  -12   16      1.27      0.00
    1  -12   16     -0.05      0.00
    2  -12   16     -1.53      0.00
    3  -12   16      1.77      0.00
    4  -12   16     -1.43      0.00
    5  -12   16      0.92      0.00
    6  -12   16     -0.43      0.00
   -5  -11   16      0.53      0.00
   -4  -11   16     -0.80      0.00
   -3  -11   16      0.83      0.00
   -2  -11   16     -0.82      0.00
   -1  -11   16      1.72      0.00
    0  -11   16     -1.78      0.00
    1  -11   16     -0.50      0.00
    2  -11   16      1.75      0.00
    3  -11   16     -1.34      0.00
    4  -11   16      1.03      0.00
    5  -11   16     -0.48      0.00
    6  -11   16      0.08      0.00
   -6  -10   16      0.49      0.00
   -5  -10   16     -1.12      0.00
   -4  -10   16      0.50      0.00
   -3  -10   16      0.61      0.00
   -2  -10   16     -0.36      0.00
   -1  -10   16     -1.47      0.00
    0  -10   16      0.92      0.00
    1  -10   16      1.18      0.00
    2  -10   16     -0.84      0.00
    3  -10   16     -0.14      0.00
    4  -10   16      0.49      0.00
    5  -10   16     -0.75      0.00
    6  -10   16      0.66      0.00
   -7   -9   16     -0.04      0.00
   -6   -9   16     -1.56      0.00
   -5   -9   16      1.16      0.00
   -4   -9   16      1.25      0.00
   -3   -9   16     -2.83      0.00
   -2   -9   16      1.25      0.00
   -1   -9   16      0.76      0.00
    0   -9   16      0.54      0.00
    1   -9   16     -1.37      0.00
    2   -9   16     -0.31      0.00
    3   -9   16      1.73      0.00
    4   -9   16     -2.22      0.00
    5   -9   16      1.91      0.00
    6   -9   16     -1.36      0.00
    7   -9   16      0.62      0.00
   -7   -8   16     -1.73      0.00
   -6   -8   16      2.86      0.00
   -5   -8   16     -0.17      0.00
   -4   -8   16     -3.29      0.00
   -3   -8   16      3.37      0.00
   -2   -8   16     -0.25      0.00
   -1   -8   16     -0.73      0.00
    0   -8   16     -1.20      0.00
    1   -8   16      1.28      0.00
    2   -8   16      0.59      0.00
    3   -8   16     -2.17      0.00
    4   -8   16      2.49      0.00
    5   -8   16     -2.04      0.00
    6   -8   16      1.56      0.00
    7   -8   16     -0.60      0.00
   -8   -7   16     -1.08      0.00
   -7   -7   16      3.87      0.00
   -6   -7   16     -2.69      0.00
   -5   -7   16     -1.90      0.00
   -4   -7   16      3.99      0.00
   -3   -7   16     -0.99      0.00
   -2   -7   16     -2.51      0.00
   -1   -7   16      1.53      0.00
    0   -7   16      1.13      0.00
    1   -7   16     -1.46      0.00
    2   -7   16     -0.05      0.00
    3   -7   16      1.12      0.00
    4   -7   16     -1.07      0.00
    5   -7   16      1.14      0.00
    6   -7   16     -0.83      0.00
    7   -7   16      0.09      0.00
   -9   -6   16      0.21      0.00
   -8   -6   16      2.87      0.00
   -7   -6   16     -4.12      0.00
   -6   -6   16     -0.03      0.00
   -5   -6   16      4.30      0.00
   -4   -6   16     -2.59      0.00
   -3   -6   16     -3.03      0.00
   -2   -6   16      5.05      0.00
   -1   -6   16     -1.94      0.00
    0   -6   16     -1.39      0.00
    1   -6   16      1.84      0.00
    2   -6   16     -0.70      0.00
    3   -6   16      0.50      0.00
    4   -6   16     -0.36      0.00
    5   -6   16     -0.10      0.00
    6   -6   16     -0.40      0.00
    7   -6   16      0.59      0.00
[truncated: 57,763 more chars]
